# Supplementary material for: Diaqua­bis­(4-bromo­benzoato-κO)bis­(N,N-diethyl­nicotinamide-κN 1)manganese(II)
Source: Acta Crystallogr Sect E Struct Rep Online. 2011 Aug 6;67(Pt 9):m1209–10. doi: 10.1107/S1600536811031412 (PMC3200634; doi:10.1107/S1600536811031412)
Supplement: Supplementary file 2 [file e-67-m1209-Isup2.hkl]

#
# h,k,l, Fc-squared, Fo-squared, sigma(Fo-squared) and status flag
#
data_I
_shelx_title ' tw13 in P -1'
_shelx_refln_list_code          4
_shelx_F_calc_maximum      187.78
_exptl_crystal_F_000       430.92
_reflns_d_resolution_high  0.7408
 
loop_
 _symmetry_equiv_pos_as_xyz
 'x, y, z'
 '-x, -y, -z'
 
_cell_length_a     7.2939
_cell_length_b     8.5130
_cell_length_c    16.1252
_cell_angle_alpha  83.970
_cell_angle_beta   79.529
_cell_angle_gamma  68.031
 
_shelx_F_squared_multiplier     1.000
 
loop_
 _refln_index_h
 _refln_index_k
 _refln_index_l
 _refln_F_squared_calc
 _refln_F_squared_meas
 _refln_F_squared_sigma
 _refln_observed_status
   1   0   0      608.16      644.17      8.78 o
   2   0   0     3318.69     3291.81     47.92 o
   3   0   0        6.34       13.07      1.53 o
   4   0   0     3889.63     3870.55     82.33 o
   5   0   0      300.74      304.25      7.78 o
   6   0   0     1286.24     1306.85     35.82 o
   7   0   0       37.19       36.43      5.31 o
   8   0   0      514.51      494.30     17.18 o
  -8   1   0      175.75      165.12      9.54 o
  -7   1   0      303.89      311.12     16.77 o
  -6   1   0      484.19      480.34     24.31 o
  -5   1   0      860.65      862.72     19.55 o
  -4   1   0      510.19      476.95     11.38 o
  -3   1   0     2254.38     2273.14     47.62 o
  -2   1   0       96.70       92.43      3.41 o
  -1   1   0      121.18      138.31      9.41 o
   0   1   0     2193.24     2342.47     37.03 o
   1   1   0     2522.20     2533.81     28.17 o
   2   1   0       41.08       42.17      1.00 o
   3   1   0      121.96      112.97      2.02 o
   4   1   0     1391.84     1346.20     17.69 o
   5   1   0     3289.53     3223.38     53.67 o
   6   1   0      591.07      585.51     15.28 o
   7   1   0      120.55      131.67      7.86 o
   8   1   0      560.29      587.28     19.49 o
   9   1   0      458.36      474.15     25.68 o
  -8   2   0       23.51       15.86      6.08 o
  -7   2   0       86.04       89.17      6.91 o
  -6   2   0     1811.86     1782.14     47.90 o
  -5   2   0      230.45      229.88      7.15 o
  -4   2   0       38.09       51.58      3.85 o
  -3   2   0     1998.74     1991.72     41.82 o
  -2   2   0     1834.71     1957.86     69.84 o
  -1   2   0      823.84      870.10     18.70 o
   0   2   0      106.53      130.25      2.63 o
   1   2   0     5545.98     5529.70     63.53 o
   2   2   0      196.30      236.82      3.36 o
   3   2   0     1034.09      956.30     19.48 o
   4   2   0        6.06        2.73      0.91 o
   5   2   0     1465.76     1415.44     21.99 o
   6   2   0      114.15      120.46      4.65 o
   7   2   0       76.79       77.14      6.38 o
   8   2   0      111.63      106.39      7.98 o
   9   2   0      583.52      592.25     29.44 o
  -7   3   0        0.03       -2.36      5.35 o
  -6   3   0     1414.30     1429.72     46.56 o
  -5   3   0      535.56      549.78     18.00 o
  -4   3   0      183.20      181.81      5.85 o
  -3   3   0        3.19        2.61      1.42 o
  -2   3   0      612.20      599.24     16.66 o
  -1   3   0     4692.39     5235.45    132.76 o
   0   3   0     6181.97     6498.87    102.93 o
   1   3   0      311.41      372.53      5.19 o
   2   3   0     1663.27     1626.67     18.69 o
   3   3   0      165.21      172.38      3.02 o
   4   3   0      101.44       90.81      2.93 o
   5   3   0      597.68      619.24      9.40 o
   6   3   0     3068.13     2998.92     45.50 o
   7   3   0      373.39      363.71      9.89 o
   8   3   0      192.22      173.34     14.89 o
   9   3   0       18.20       16.09      9.93 o
  -7   4   0        2.86        9.24      9.24 o
  -6   4   0      351.75      344.40     19.86 o
  -5   4   0     1205.18     1229.70     49.98 o
  -4   4   0       32.85       36.63      3.93 o
  -3   4   0        6.57        3.46      2.69 o
  -2   4   0      854.36      883.97     24.04 o
  -1   4   0     1901.41     1789.90     46.70 o
   0   4   0     2505.84     2766.49     45.46 o
   1   4   0      684.31      685.94      8.87 o
   2   4   0      524.45      481.80      6.64 o
   3   4   0     3488.85     3481.66     46.67 o
   4   4   0      158.75      151.32      3.35 o
   5   4   0      259.49      248.45      5.56 o
   6   4   0     1764.63     1727.29     28.79 o
   7   4   0      447.32      472.23     13.19 o
   8   4   0        2.86        5.23      3.95 o
   9   4   0      140.16      147.55     15.41 o
  -6   5   0       34.93       42.79     10.61 o
  -5   5   0      408.31      427.24     22.94 o
  -4   5   0      849.23      571.03     26.02 o
  -3   5   0      117.39      116.56      6.25 o
  -2   5   0      105.14      110.81     10.27 o
  -1   5   0      261.53      229.63     11.98 o
   0   5   0     1215.80     1226.30     19.01 o
   1   5   0        7.41       10.83      0.92 o
   2   5   0        1.19        2.46      1.02 o
   3   5   0     2345.54     2270.12     30.85 o
   4   5   0     1614.53     1658.14     23.02 o
   5   5   0       25.18       28.66      2.22 o
   6   5   0      119.02      114.10      4.69 o
   7   5   0      714.42      726.65     14.89 o
   8   5   0      169.45      169.06     10.18 o
   9   5   0       19.18       24.34     11.98 o
  -4   6   0      376.60      364.60     20.20 o
  -3   6   0       94.75       76.00      9.93 o
  -2   6   0      295.72      289.43     10.72 o
  -1   6   0       80.76       86.39      4.12 o
   0   6   0     2237.12     2285.82     34.91 o
   1   6   0      300.17      313.95      5.31 o
   2   6   0      292.17      249.11      5.26 o
   3   6   0      102.27      104.84      2.69 o
   4   6   0     1571.07     1601.75     23.55 o
   5   6   0      177.97      179.66      4.25 o
   6   6   0      129.22      126.66      5.08 o
   7   6   0       78.82       77.46      5.19 o
   8   6   0      781.24      802.54     45.02 o
   9   6   0       14.09       18.69      6.90 o
  -4   7   0       99.76      110.92     13.01 o
  -3   7   0      117.09      131.00      8.83 o
  -2   7   0       90.06       80.83      4.90 o
  -1   7   0       46.39       44.93      3.42 o
   0   7   0     2536.86     2598.43     49.48 o
   1   7   0      565.14      593.68     14.78 o
   2   7   0        2.32        1.37      1.34 o
   3   7   0      105.40      125.45      3.67 o
   4   7   0      332.17      341.72      6.44 o
   5   7   0     1301.41     1368.84     19.68 o
   6   7   0      893.74      923.91     18.11 o
   7   7   0      217.95      230.47      8.60 o
   8   7   0      131.85      128.57      9.11 o
   9   7   0      580.81      620.33     33.55 o
  -3   8   0      205.97      211.72      9.34 o
  -2   8   0       80.43       70.74      4.47 o
  -1   8   0        3.71        4.75      3.17 o
   0   8   0      742.44      761.93     19.00 o
   1   8   0      722.97      727.13     18.06 o
   2   8   0      132.59      123.53      3.45 o
   3   8   0       86.14       81.99      3.44 o
   4   8   0      161.78      137.21      4.53 o
   5   8   0      770.51      777.69     13.76 o
   6   8   0      234.87      242.54      8.45 o
   7   8   0      106.43      117.84      7.48 o
   8   8   0       58.69       73.95      9.93 o
  -2   9   0      144.93      153.96      6.63 o
  -1   9   0      474.43      428.75     12.63 o
   0   9   0        1.53        4.32      4.00 o
   1   9   0       48.29       55.55      4.89 o
   2   9   0      456.47      456.24     12.77 o
   3   9   0      242.31      230.58      8.46 o
   4   9   0      376.13      350.60      8.03 o
   5   9   0       15.46       20.78      3.19 o
   6   9   0      566.06      602.26     14.28 o
   7   9   0       61.80       51.98      7.07 o
   8   9   0        6.70        1.03      8.22 o
  -1  10   0      501.14      476.30     16.31 o
   0  10   0      210.12      204.88      8.69 o
   1  10   0        0.72        1.68      4.29 o
   2  10   0        2.10        4.85      4.12 o
   3  10   0      136.32       57.86      8.22 o
   4  10   0      127.13      116.86      5.09 o
   5  10   0       21.54       27.23      4.03 o
   6  10   0      381.79      377.67     10.64 o
   7  10   0      243.54      259.84     15.75 o
   1  11   0      151.14      148.58     13.35 o
   2  11   0       14.70       15.41      5.21 o
   3  11   0      278.26      290.99     18.14 o
   4  11   0      237.44      237.26      7.10 o
   5  11   0      469.35      518.55     12.84 o
  -5 -11   1      521.64      523.04     12.90 o
  -4 -11   1      135.54      139.76      7.91 o
  -3 -11   1        2.75       -0.34      8.56 o
  -2 -11   1       48.71       57.15      5.90 o
  -7 -10   1        1.19        1.03      7.19 o
  -6 -10   1      345.59      348.81     10.15 o
  -5 -10   1      633.72      677.46     15.32 o
  -4 -10   1      262.01      265.71      9.27 o
  -3 -10   1       18.21       15.10      5.07 o
  -2 -10   1       23.15       23.97      4.48 o
  -1 -10   1      284.80      313.30     10.58 o
   0 -10   1       48.41       50.57      5.47 o
   1 -10   1       16.50       14.61      5.67 o
  -8  -9   1      896.98      981.84     40.40 o
  -7  -9   1      202.58      205.64      9.73 o
  -6  -9   1        2.76        0.20      3.75 o
  -5  -9   1       54.56       59.61      3.98 o
  -4  -9   1      519.09      548.82     12.40 o
  -3  -9   1      163.82      127.01     10.95 o
  -2  -9   1      120.01      119.69      6.20 o
  -1  -9   1        5.79        3.68      3.85 o
   0  -9   1      110.79      129.84      6.96 o
   1  -9   1       25.51       21.65      4.38 o
   2  -9   1       29.02       30.53      4.77 o
  -8  -8   1       73.60       75.66     10.27 o
  -7  -8   1      432.09      427.86     15.91 o
  -6  -8   1       41.72       37.50      4.30 o
  -5  -8   1      237.12      246.31      6.17 o
  -4  -8   1      742.57      708.39     13.42 o
  -3  -8   1      344.18      373.29      9.80 o
  -2  -8   1        0.23        1.55      2.95 o
  -1  -8   1       72.42       74.30      4.69 o
   0  -8   1      165.79      166.11      6.98 o
   1  -8   1     1025.03     1037.30     24.85 o
   2  -8   1       26.98       27.28      3.62 o
   3  -8   1        1.73        5.76      3.52 o
  -8  -7   1       12.07       13.37      6.17 o
  -7  -7   1      619.24      644.31     15.63 o
  -6  -7   1       69.40       84.29      5.25 o
  -5  -7   1      366.30      380.06      7.33 o
  -4  -7   1      140.21      134.46      3.73 o
  -3  -7   1     1245.96     1223.76     19.79 o
  -2  -7   1      426.18      456.87      8.85 o
  -1  -7   1       62.92       66.14      5.82 o
   0  -7   1       32.00       38.62      3.56 o
   1  -7   1     3023.87     3110.69     59.10 o
   2  -7   1       77.92       77.92      4.30 o
   3  -7   1       86.38       84.39      4.46 o
   4  -7   1        8.83        7.70      9.07 o
  -9  -6   1      235.90      238.54     12.72 o
  -8  -6   1       57.21       61.51      7.32 o
  -7  -6   1        1.70        0.64      3.07 o
  -6  -6   1      609.29      587.05     15.17 o
  -5  -6   1      216.20      206.84      4.54 o
  -4  -6   1       90.38      100.22      3.04 o
  -3  -6   1       54.40       64.92      2.18 o
  -2  -6   1     2657.30     2666.35     35.19 o
  -1  -6   1     1341.06     1335.37     23.46 o
   0  -6   1      133.38      164.22      3.94 o
   1  -6   1       80.22       98.30      3.55 o
   2  -6   1      821.76      809.76     16.53 o
   3  -6   1        2.34       12.67      7.19 o
   4  -6   1       93.03       73.26     10.61 o
   5  -6   1        2.27        1.71      8.90 o
  -9  -5   1      955.41      955.34     28.01 o
  -8  -5   1        0.67       -4.39      4.39 o
  -7  -5   1      846.70      887.76     17.66 o
  -6  -5   1      534.45      504.02     11.01 o
  -5  -5   1     4795.39     4763.78     69.34 o
  -4  -5   1       47.43       44.81      2.00 o
  -3  -5   1      333.34      356.72      5.77 o
  -2  -5   1      743.65      707.17     11.22 o
  -1  -5   1     4360.36     4523.74     59.09 o
   0  -5   1     2306.14     2476.22     37.40 o
   1  -5   1      523.06      585.88     12.20 o
   2  -5   1      229.33      221.80      8.38 o
   3  -5   1      655.81      690.38     23.11 o
   4  -5   1      380.14      185.89     11.98 o
   5  -5   1        7.41        5.48      8.22 o
   6  -5   1       17.53        4.11      8.56 o
  -9  -4   1      547.44      477.23     26.70 o
  -8  -4   1      614.21      624.25     16.19 o
  -7  -4   1      404.74      406.37     10.27 o
  -6  -4   1      203.69      208.91      6.01 o
  -5  -4   1     1792.37     1729.19     34.00 o
  -4  -4   1     3106.60     3024.29     44.38 o
  -3  -4   1      354.68      356.30      6.86 o
  -2  -4   1     1203.81     1268.41     17.97 o
  -1  -4   1       62.56       45.57      2.25 o
   0  -4   1     3713.47     3844.23     57.31 o
   1  -4   1     1641.98     1827.95     47.54 o
   2  -4   1       56.44       54.99      3.94 o
   3  -4   1     1399.17     1416.96     51.35 o
   4  -4   1      417.52      448.38     13.94 o
   5  -4   1        6.60       10.95      7.53 o
   6  -4   1        5.75       13.35      8.22 o
   7  -4   1      256.35      234.51     17.80 o
  -9  -3   1        7.00       14.72      9.24 o
  -8  -3   1      815.85      774.42     24.33 o
  -7  -3   1      770.45      696.72     18.81 o
  -6  -3   1       11.34       12.92      2.53 o
  -5  -3   1      122.96      123.53      3.15 o
  -4  -3   1     5002.10     4857.57    113.46 o
  -3  -3   1       18.66       21.51      3.09 o
  -2  -3   1     2190.39     2231.06     26.86 o
  -1  -3   1      538.46      578.62      6.88 o
   0  -3   1     4415.40     4478.00     61.39 o
   1  -3   1        6.63        4.69      2.74 o
   3  -3   1       83.57      100.87      3.74 o
   4  -3   1     2692.28     2840.44     73.32 o
   5  -3   1      849.61      875.23     19.93 o
   6  -3   1      130.39      135.53     11.81 o
   7  -3   1      203.92      216.10     11.64 o
  -9  -2   1       21.64       15.41      9.93 o
  -8  -2   1      313.41      295.45     12.82 o
  -7  -2   1      641.55      670.72     21.18 o
  -6  -2   1     1315.55     1292.43     20.20 o
  -5  -2   1      615.86      616.92      9.59 o
  -4  -2   1      813.07      720.61      9.86 o
  -3  -2   1     5527.74     5313.38    111.20 o
  -2  -2   1        1.39        2.41      0.52 o
  -1  -2   1     1301.53     1336.13     17.80 o
   0  -2   1     4147.84     4609.14     62.88 o
   1  -2   1      962.54      951.18     32.80 o
   2  -2   1      188.87      180.42      9.24 o
   3  -2   1       15.15       21.34      1.88 o
   4  -2   1     1537.08     1499.88     32.07 o
   5  -2   1      695.53      698.81     22.61 o
   6  -2   1       86.71      103.59      6.48 o
   7  -2   1       48.04       56.71      5.99 o
   8  -2   1      197.52      197.19     14.04 o
  -9  -1   1      207.34      236.90     17.46 o
  -8  -1   1       83.08       87.03      8.05 o
  -7  -1   1      920.01      910.17     34.75 o
  -6  -1   1     2778.83     2671.61     60.08 o
  -5  -1   1       25.99       18.97      2.00 o
  -4  -1   1       58.80       69.10      2.04 o
  -3  -1   1     3086.68     3010.24     36.92 o
  -2  -1   1      413.59      401.57      6.95 o
  -1  -1   1        8.63        9.69      0.45 o
   0  -1   1     1578.87     1701.43     19.57 o
   2  -1   1     1966.61     1930.64     43.37 o
   3  -1   1      117.56      111.69      4.66 o
   4  -1   1       70.75       82.57      3.51 o
   5  -1   1     1614.82     1705.42     36.55 o
   6  -1   1       94.26       93.05      6.04 o
   7  -1   1        5.30        6.95      4.58 o
   8  -1   1       29.22       27.05      7.87 o
  -8   0   1       57.63       79.54      7.49 o
  -7   0   1        2.10        4.32      4.79 o
  -6   0   1      204.55      216.67      9.43 o
  -5   0   1      662.59      628.26     16.91 o
  -4   0   1     1494.43     1539.27     42.65 o
  -3   0   1     1001.44     1039.36     16.66 o
  -2   0   1     3177.31     3272.36     47.41 o
  -1   0   1     3780.52     3868.53     46.06 o
   1   0   1      170.34      186.20      3.68 o
   2   0   1     3833.92     3652.77     52.93 o
   3   0   1       58.62       46.38      1.68 o
   4   0   1       96.61       87.24      5.14 o
   5   0   1      239.99      239.31      5.31 o
   6   0   1     2443.72     2425.88     63.66 o
   7   0   1       21.96       25.43      4.96 o
   8   0   1      107.88      111.26     11.30 o
  -8   1   1       55.91       54.69      6.82 o
  -7   1   1       38.14       38.44      5.75 o
  -6   1   1      120.07      128.55      7.70 o
  -5   1   1      914.01      887.86     20.34 o
  -4   1   1      151.49      154.75      7.51 o
  -3   1   1       42.81       30.76      1.75 o
  -2   1   1     2580.93     2661.52     54.47 o
  -1   1   1     1825.04     1888.87     30.18 o
   0   1   1       39.07       33.33      1.02 o
   1   1   1     1142.21     1181.91     12.26 o
   2   1   1      905.83      891.84     11.35 o
   3   1   1     1826.79     1724.20     21.44 o
   4   1   1      609.66      677.44     12.43 o
   5   1   1     1066.78     1055.63     18.41 o
   6   1   1       91.05       85.25      4.61 o
   7   1   1      258.01      255.12     10.77 o
   8   1   1        1.40       -4.11      6.85 o
   9   1   1        2.42        5.48      8.56 o
  -8   2   1      140.72      146.20      9.36 o
  -7   2   1       87.67       98.83     10.95 o
  -6   2   1      395.30      412.82     26.19 o
  -5   2   1     1384.39     1433.37     31.47 o
  -4   2   1     1213.34     1215.29     26.60 o
  -3   2   1      685.80      744.98     19.97 o
  -2   2   1       47.76       38.89      2.95 o
  -1   2   1     6735.66     6564.83    168.31 o
   0   2   1    35262.33    32702.84    540.31 o
   1   2   1     1770.27     1801.37     18.98 o
   2   2   1      591.28      584.79      6.59 o
   3   2   1     2645.01     2577.22     31.02 o
   4   2   1     2416.09     2563.28     30.60 o
   5   2   1     1360.87     1401.69     21.61 o
   6   2   1      170.13      169.69      5.38 o
   7   2   1     1054.50     1014.55     29.16 o
   8   2   1      183.21      180.42     14.38 o
   9   2   1        3.97        7.87      8.90 o
  -7   3   1        7.28        8.96      5.55 o
  -6   3   1      153.36      153.11      8.67 o
  -5   3   1      163.61      167.21     20.54 o
  -4   3   1     1289.06     1246.08     86.67 o
  -3   3   1      212.73      234.84      7.34 o
  -2   3   1      598.76      651.18     18.11 o
  -1   3   1     1433.45     1549.51     32.38 o
   0   3   1    11572.04    11436.26    262.06 o
   1   3   1      474.80      543.05      6.94 o
   2   3   1     1268.25     1271.67     14.77 o
   3   3   1       48.33       51.84      1.38 o
   4   3   1     4630.30     4514.88     91.51 o
   5   3   1      669.34      640.80      8.98 o
   6   3   1     1276.01     1239.70     19.61 o
   7   3   1      208.45      221.93     19.17 o
   8   3   1     1094.32     1148.56     47.93 o
   9   3   1       22.31       24.31      9.93 o
  -7   4   1      105.88      129.75     14.38 o
  -6   4   1      172.63      169.12     15.06 o
  -5   4   1        8.13       12.67      7.87 o
  -4   4   1      336.30      153.71     10.61 o
  -3   4   1     1189.55     1144.06     38.34 o
  -2   4   1       12.65       15.91      3.59 o
  -1   4   1      296.71      280.67     12.36 o
   0   4   1      797.79      807.42     15.17 o
   1   4   1     1655.02     1611.17     20.99 o
   2   4   1      785.52      906.89     12.62 o
   3   4   1       98.80      139.38      3.09 o
   4   4   1     2989.94     2948.41     39.97 o
   5   4   1     3493.81     3337.15     48.93 o
   6   4   1      120.08      112.66      3.88 o
   7   4   1       25.87       30.18      5.17 o
   8   4   1      794.52      764.45     35.26 o
   9   4   1      316.47      282.09     19.51 o
  -6   5   1      823.95      831.21     37.66 o
  -5   5   1       22.74        4.45      4.11 o
  -4   5   1       67.31       64.70      9.59 o
  -3   5   1      322.64      335.43     11.65 o
  -2   5   1      128.34      137.26      6.66 o
  -1   5   1      261.28      230.52      6.60 o
   0   5   1     1570.65     1728.86     31.56 o
   1   5   1      443.20      433.32      5.69 o
   2   5   1      523.48      532.39      8.07 o
   3   5   1       97.32      106.13      2.59 o
   4   5   1       14.28       14.76      1.56 o
   5   5   1     2462.01     2463.74     39.48 o
   6   5   1      980.43      966.06     18.45 o
   7   5   1      195.38      212.02      6.46 o
   8   5   1       61.74       63.63      7.02 o
   9   5   1      614.76      611.77     31.84 o
  -4   6   1       67.46       77.71     10.95 o
  -3   6   1       36.29       38.68      8.56 o
  -2   6   1      599.09      557.34     25.68 o
  -1   6   1      935.05      948.00     40.91 o
   0   6   1     2624.12     2658.49     40.34 o
   1   6   1      407.40      410.46      6.16 o
   2   6   1     1957.89     1994.74     27.90 o
   3   6   1      407.36      415.40      7.04 o
   4   6   1      467.85      457.06      7.36 o
   5   6   1       58.14       59.66      2.86 o
   6   6   1     2452.28     2416.37     59.76 o
   7   6   1      210.17      213.88      6.80 o
   8   6   1      190.46      190.34     16.77 o
   9   6   1       88.16      100.88      8.49 o
  -4   7   1        2.58       -2.05      8.90 o
  -3   7   1       28.96       26.70      8.56 o
  -2   7   1      383.25      401.91     20.88 o
  -1   7   1      700.92      678.63     17.16 o
   0   7   1      100.44       90.33      4.13 o
   1   7   1      276.10      279.01     10.17 o
   2   7   1      621.22      621.23     12.14 o
   3   7   1     1470.05     1422.29     22.73 o
   4   7   1      301.35      290.77      5.72 o
   5   7   1       25.30       26.50      2.22 o
   6   7   1      199.96      209.43      5.86 o
   7   7   1      330.12      349.14     14.33 o
   8   7   1       10.89       13.16      6.33 o
   9   7   1       11.58       20.20     11.64 o
  -3   8   1        7.32        5.90      4.27 o
  -2   8   1       85.64       85.34      4.91 o
  -1   8   1      167.63      165.33      6.15 o
   0   8   1     1305.18     1319.78     30.77 o
   1   8   1       10.87       16.95      3.56 o
   2   8   1        5.42        5.18      2.26 o
   3   8   1      615.23      642.00     12.13 o
   4   8   1      329.95      330.07      7.42 o
   5   8   1      448.63      456.70     17.45 o
   6   8   1      181.69      186.27      6.95 o
   7   8   1      610.14      659.01     28.76 o
   8   8   1      276.76      309.82     18.49 o
  -2   9   1       98.05       93.51      5.52 o
  -1   9   1        7.10       12.01      3.76 o
   0   9   1     1491.36     1469.03     34.38 o
   1   9   1      222.96      239.84      8.54 o
   2   9   1       46.20       48.32      4.64 o
   3   9   1        0.18        1.25      2.57 o
   4   9   1      181.04      209.70      5.84 o
   5   9   1      151.11      160.13      5.66 o
   6   9   1       46.85       40.97      4.69 o
   7   9   1        0.35        2.05      7.53 o
   8   9   1      347.94      379.32     20.88 o
  -1  10   1       41.65       40.00      6.33 o
   0  10   1      234.45      227.57      9.17 o
   1  10   1       89.96       85.40      6.98 o
   2  10   1       65.52       67.77      5.39 o
   3  10   1       12.79       12.19      4.20 o
   4  10   1      330.59      326.01      8.75 o
   5  10   1      200.63      210.69      6.54 o
   6  10   1      322.19      323.86      9.66 o
   7  10   1        8.85        6.07      6.00 o
   1  11   1       23.98       38.68      9.93 o
   2  11   1      230.74      253.85      9.76 o
   3  11   1       37.96       40.05      9.59 o
   4  11   1        0.25        2.14      3.15 o
   5  11   1       30.09       27.17      4.24 o
  -5 -11   2       76.78       67.29      8.31 o
  -4 -11   2      146.26      150.29     14.38 o
  -3 -11   2      340.98      358.08     11.92 o
  -2 -11   2       37.80       49.72      7.14 o
  -7 -10   2      102.73       97.57     14.72 o
  -6 -10   2      110.67      121.32      6.30 o
  -5 -10   2       70.27       69.80      4.83 o
  -4 -10   2       40.03       44.65      5.32 o
  -3 -10   2      168.27      162.63      7.80 o
  -2 -10   2       22.70       21.10      4.54 o
  -1 -10   2       17.03       29.16      7.76 o
   0 -10   2       32.60       21.98      4.99 o
   1 -10   2       15.44       22.94      5.92 o
  -7  -9   2        2.08        3.22      6.89 o
  -6  -9   2      233.93      224.64      9.03 o
  -5  -9   2     1443.82     1444.91     25.69 o
  -4  -9   2       74.08       75.79      4.30 o
  -3  -9   2       19.06       21.98      3.24 o
  -2  -9   2      256.21      271.25      9.04 o
  -1  -9   2       17.68       14.20      3.93 o
   0  -9   2        8.58        6.96      3.89 o
   1  -9   2      100.31       95.27      5.88 o
   2  -9   2       79.40       82.08      5.83 o
  -8  -8   2        8.36        5.82      7.53 o
  -7  -8   2       57.17       51.65      5.97 o
  -6  -8   2      458.10      456.68     13.75 o
  -5  -8   2     1117.61     1143.09     20.81 o
  -4  -8   2      173.92      164.89      5.17 o
  -3  -8   2      466.84      401.50     23.18 o
  -2  -8   2        8.06       12.33      3.35 o
  -1  -8   2      233.24      245.15      8.17 o
   0  -8   2      236.46      229.67      8.11 o
   1  -8   2      312.27      314.01      9.76 o
   2  -8   2       96.95      102.85      5.59 o
   3  -8   2      313.12      311.51      8.87 o
  -8  -7   2     1058.81     1119.46     44.50 o
  -7  -7   2        0.69        6.76      6.60 o
  -6  -7   2       12.51       13.56      4.32 o
  -5  -7   2      199.72      194.75      4.96 o
  -4  -7   2     1315.82     1322.25     20.26 o
  -3  -7   2       28.55       38.44      2.75 o
  -2  -7   2      123.47      115.35      4.06 o
  -1  -7   2      791.43      779.30     18.75 o
   0  -7   2       42.68       36.63      3.56 o
   1  -7   2      122.83      121.49      5.56 o
   2  -7   2        4.25        5.09      2.73 o
   3  -7   2      398.09      398.65      9.92 o
   4  -7   2        9.03        8.93      3.66 o
  -9  -6   2       72.18       60.50      8.31 o
  -8  -6   2      460.14      465.65     12.97 o
  -7  -6   2      161.27      171.27      6.48 o
  -6  -6   2        8.19        4.88      2.94 o
  -5  -6   2      779.55      780.68     13.00 o
  -4  -6   2     1268.26     1259.88     17.96 o
  -3  -6   2      438.71      440.09      8.02 o
  -2  -6   2        5.94        5.35      1.26 o
  -1  -6   2      533.66      538.88      9.41 o
   0  -6   2     2364.04     2408.49     41.78 o
   1  -6   2      532.39      569.84     12.18 o
   2  -6   2       52.19       47.33      2.74 o
   3  -6   2       16.20       13.58      2.89 o
   4  -6   2      575.58      531.66     28.41 o
   5  -6   2       95.80      109.64      8.96 o
  -9  -5   2       59.05       62.45      6.89 o
  -8  -5   2       17.62       10.50      4.96 o
  -7  -5   2      400.74      432.83     10.33 o
  -6  -5   2      432.89      410.32      9.57 o
  -5  -5   2      540.71      542.83      9.58 o
  -4  -5   2      110.95       99.21      2.87 o
  -3  -5   2     2852.67     2850.65     38.66 o
  -2  -5   2       10.08       20.09      1.19 o
  -1  -5   2       13.79       10.87      0.95 o
   0  -5   2      256.64      246.91      4.76 o
   1  -5   2     2722.19     2875.90     47.96 o
   2  -5   2        1.70        0.74      2.31 o
   3  -5   2      112.94       89.48     23.62 o
   4  -5   2      108.59      109.39      6.32 o
   5  -5   2      297.09      276.61     17.12 o
   6  -5   2        9.43        1.03      8.22 o
  -9  -4   2        1.65       -5.82      9.93 o
  -8  -4   2      159.50      167.94      7.61 o
  -7  -4   2      561.58      550.26     12.80 o
  -6  -4   2      384.19      370.34      8.75 o
  -5  -4   2        6.60        7.23      1.84 o
  -4  -4   2       21.51       27.44      1.90 o
  -3  -4   2     2139.31     2206.65     29.98 o
  -2  -4   2     2543.09     2448.98     32.52 o
  -1  -4   2      258.75      302.01      4.26 o
   0  -4   2      542.63      660.40     10.66 o
   1  -4   2     3743.98     3996.40     65.99 o
   2  -4   2      638.99      602.41     16.86 o
   3  -4   2      643.33      617.72     57.34 o
   4  -4   2      158.74      163.08      8.73 o
   5  -4   2      477.76      500.41     15.65 o
   6  -4   2      204.93      207.46     14.72 o
   7  -4   2      136.17      157.14     14.72 o
  -9  -3   2      509.23      487.50     26.36 o
  -8  -3   2      163.40      161.43     26.70 o
  -7  -3   2       12.97       22.37      3.76 o
  -6  -3   2      254.34      268.41      6.80 o
  -5  -3   2     2503.05     2363.68     32.50 o
  -4  -3   2      810.69      790.32     13.20 o
  -3  -3   2      195.06      216.79      4.23 o
  -2  -3   2     5281.03     5342.12     70.92 o
  -1  -3   2     5071.42     5315.74     62.20 o
   0  -3   2       22.66       31.96      1.55 o
   1  -3   2      327.22      420.28      8.66 o
   3  -3   2      260.41      254.70     13.35 o
   4  -3   2      184.87      201.49      5.65 o
   5  -3   2      107.32      120.54      6.17 o
   6  -3   2      492.45      507.88     16.13 o
   7  -3   2       68.37       80.86      6.57 o
  -9  -2   2      889.11      856.89     39.03 o
  -8  -2   2       47.60       57.88      7.38 o
  -7  -2   2      761.53      724.65     22.75 o
  -6  -2   2      343.01      329.49      6.47 o
  -5  -2   2     5631.95     5543.41     76.41 o
  -4  -2   2      347.17      329.53      5.45 o
  -3  -2   2       62.57       46.11      1.53 o
  -2  -2   2       10.18        7.95      0.87 o
  -1  -2   2      925.69      890.59     10.28 o
   0  -2   2       99.57       87.80      1.50 o
   1  -2   2     4861.28     4948.91    134.58 o
   2  -2   2     2294.31     2476.51     90.72 o
   3  -2   2     5206.79     5324.13    193.08 o
   4  -2   2      342.05      329.53     22.95 o
   5  -2   2      619.35      656.28     15.17 o
   6  -2   2      418.94      422.94     17.29 o
   7  -2   2      512.71      516.08     16.79 o
   8  -2   2       14.28       17.80      7.19 o
  -9  -1   2       70.41       58.20     10.95 o
  -8  -1   2      751.36      756.98     24.09 o
  -7  -1   2       29.06       39.09      6.16 o
  -6  -1   2       20.74       20.37      4.58 o
  -5  -1   2     2658.70     2709.49     37.73 o
  -4  -1   2     3030.14     2982.48     38.59 o
  -3  -1   2     7339.80     7634.57     97.25 o
  -2  -1   2     4102.26     3941.73     77.22 o
  -1  -1   2     6250.11     5956.86     64.06 o
   0  -1   2     9398.46     8878.06     91.33 o
   1  -1   2     6884.63     7099.23    153.29 o
   2  -1   2     1515.39     1524.06     39.58 o
   3  -1   2     4958.93     4889.07    333.00 o
   4  -1   2     3358.94     3447.54     71.60 o
   5  -1   2      132.01      143.59      5.61 o
   6  -1   2      281.27      300.36     10.89 o
   7  -1   2     1540.14     1598.56     43.32 o
   8  -1   2      597.31      582.67     26.70 o
  -8   0   2      695.38      691.20     22.50 o
  -7   0   2      363.56      394.32     14.63 o
  -6   0   2       28.04       29.65      4.92 o
  -5   0   2        2.58        0.62      1.80 o
  -4   0   2     1708.92     1684.33     28.60 o
  -3   0   2      652.34      660.27     11.51 o
  -2   0   2     1208.05     1245.73     17.05 o
  -1   0   2      950.08      968.40     11.29 o
   0   0   2      879.38      808.12     22.66 o
   1   0   2      240.52      240.97      3.21 o
   2   0   2     7046.01     7042.08    125.50 o
   3   0   2      263.93      294.66      6.07 o
   4   0   2     3902.35     3797.94     70.88 o
   5   0   2      368.96      381.15      8.46 o
   6   0   2      233.36      242.51      9.56 o
   7   0   2       22.68       27.57      4.72 o
   8   0   2      886.39      898.99     37.66 o
   9   0   2       27.10       32.18      9.24 o
  -8   1   2       90.73       99.17      8.19 o
  -7   1   2      926.56      904.49     27.21 o
  -6   1   2      594.03      565.67     18.14 o
  -5   1   2     1938.64     1938.21     41.95 o
  -4   1   2     1514.29     1553.51     28.77 o
  -3   1   2     4567.41     4461.39     91.43 o
  -2   1   2      130.79      126.42      3.09 o
  -1   1   2       58.32       58.49      1.34 o
   0   1   2       69.72       61.91      2.26 o
   1   1   2    19182.45    16987.56    177.58 o
   2   1   2      605.97      597.51      7.64 o
   3   1   2       17.96       16.46      0.78 o
   4   1   2        7.41       21.23      1.38 o
   5   1   2     1559.06     1575.78     26.78 o
   6   1   2       20.79       17.63      2.93 o
   7   1   2      174.00      152.57      8.22 o
   8   1   2      416.93      437.86     22.25 o
   9   1   2      263.37      255.39     17.46 o
  -8   2   2      164.88      180.44     10.72 o
  -7   2   2      163.64      155.54      9.20 o
  -6   2   2      339.33      319.32     12.38 o
  -5   2   2       11.97       10.99      4.11 o
  -4   2   2     1252.90     1229.97     52.55 o
  -3   2   2      841.05      834.33     15.88 o
  -2   2   2     4464.72     4590.25     81.75 o
  -1   2   2     1589.42     1676.70     30.20 o
   0   2   2      554.65      506.19      8.18 o
   1   2   2     7847.46     7976.97     90.33 o
   2   2   2     5289.29     5296.14     56.91 o
   3   2   2     1386.26     1512.86     17.39 o
   4   2   2       78.22       71.54      1.95 o
   5   2   2      657.09      627.12      9.33 o
   6   2   2      772.67      764.17     18.67 o
   7   2   2       65.27       70.35      5.84 o
   8   2   2       14.28        3.42      7.87 o
   9   2   2      686.53      668.94     32.18 o
  -7   3   2       20.42       28.53      9.59 o
  -6   3   2       52.65       64.05      6.48 o
  -5   3   2      495.46      487.90     15.93 o
  -4   3   2      258.94      248.52      9.19 o
  -3   3   2       49.07       70.19      4.61 o
  -2   3   2     2574.18     2528.64     52.60 o
  -1   3   2     3234.69     3392.28     69.93 o
   0   3   2      736.37      815.82     12.24 o
   1   3   2        2.59        1.61      0.68 o
   2   3   2     4730.50     4673.83     58.20 o
   3   3   2      142.29      111.81      2.41 o
   4   3   2      584.69      568.11      7.12 o
   5   3   2       62.13       62.17      3.04 o
   6   3   2     1114.06     1068.71     20.15 o
   7   3   2      246.04      258.35     10.52 o
   8   3   2      171.09      179.05     14.72 o
   9   3   2        1.02       -4.11      8.90 o
  -7   4   2       10.94       26.36     10.27 o
  -6   4   2      200.73      209.51     16.43 o
  -4   4   2       93.35       89.69      9.59 o
  -3   4   2      336.10      336.70     11.65 o
  -2   4   2      806.99      842.35     23.45 o
  -1   4   2     2055.47     1973.80     93.64 o
   0   4   2      815.04      948.14     14.18 o
   1   4   2     1869.58     1916.37     24.89 o
   2   4   2        2.72       12.55      0.90 o
   3   4   2     3451.71     3428.43     43.62 o
   4   4   2      343.09      392.67      5.91 o
   5   4   2      187.11      187.38      4.26 o
   6   4   2       78.85       80.38      3.47 o
   7   4   2      826.30      818.28     24.42 o
   8   4   2        2.76        3.42      8.22 o
   9   4   2       15.98       14.72     10.27 o
  -5   5   2      841.95      848.67     38.00 o
  -4   5   2     1593.14     1539.86     61.28 o
  -3   5   2       80.19       72.92      9.24 o
  -2   5   2      260.29      261.00      9.93 o
  -1   5   2      427.96      416.39     19.75 o
   0   5   2     3492.65     3639.29     65.32 o
   1   5   2      668.77      706.90      9.78 o
   2   5   2      204.96      202.96      3.81 o
   3   5   2     1156.17     1079.15     15.14 o
   4   5   2     1990.40     2041.94     29.47 o
   5   5   2      499.56      499.42      8.07 o
   6   5   2       56.80       62.78      4.36 o
   7   5   2      615.21      622.91     14.07 o
   8   5   2      539.82      381.37     18.49 o
   9   5   2      135.38      150.29     16.09 o
  -5   6   2       22.96       39.71     10.27 o
  -4   6   2      133.08      136.94     13.35 o
  -3   6   2      123.62      115.71     11.30 o
  -2   6   2       43.88       38.34      7.53 o
  -1   6   2      256.19      272.58     10.48 o
   0   6   2      325.38      322.44      7.40 o
   1   6   2      297.64      262.85      6.03 o
   2   6   2      459.71      474.40      7.53 o
   3   6   2      789.46      817.54     12.47 o
   4   6   2     2856.96     2881.08     39.21 o
   5   6   2      923.65      934.56     13.78 o
   6   6   2       31.05       32.17      3.20 o
   7   6   2      365.47      369.33      9.08 o
   8   6   2      493.20      543.30     29.10 o
   9   6   2        2.63        6.98      5.50 o
  -4   7   2       83.12       74.63     11.64 o
  -3   7   2      167.01      161.93     14.72 o
  -2   7   2        6.59        8.56      7.19 o
  -1   7   2      196.12      205.43      8.71 o
   0   7   2       35.49       38.19      3.23 o
   1   7   2       12.19       13.36      2.17 o
   2   7   2        0.21        3.52      1.63 o
   3   7   2      119.54      128.69      3.71 o
   4   7   2     1170.37     1162.54     17.88 o
   5   7   2     1105.73     1160.95     16.92 o
   6   7   2      107.17      105.48      4.52 o
   7   7   2      141.09      140.47     11.51 o
   8   7   2      871.27      914.22     28.11 o
   9   7   2      659.76      714.47     36.97 o
  -3   8   2       40.68       26.36     10.27 o
  -2   8   2       96.74       88.78      7.56 o
  -1   8   2       69.63       64.97      4.28 o
   0   8   2      277.04      263.12      8.55 o
   1   8   2     1319.71     1340.62     31.05 o
   2   8   2      703.52      634.17     32.36 o
   3   8   2        8.88       10.60      2.32 o
   4   8   2      348.83      339.69      7.56 o
   5   8   2      411.25      416.69     10.58 o
   6   8   2      501.15      503.83     18.63 o
   7   8   2        2.20        6.16      7.19 o
   8   8   2        7.72       -1.71      8.22 o
  -2   9   2      499.69      532.34     13.29 o
  -1   9   2      101.91       98.58      5.39 o
   0   9   2        1.95        6.87      3.51 o
   1   9   2       63.18       64.36      5.81 o
   2   9   2      342.71      363.23     18.49 o
   3   9   2      116.55      109.60      5.93 o
   4   9   2       45.71       46.30      3.33 o
   5   9   2        0.15        3.44      2.86 o
   6   9   2      540.07      550.07     13.04 o
   7   9   2        1.77       -1.98      5.65 o
   8   9   2       55.32       50.32      9.93 o
  -1  10   2      496.64      538.67     18.00 o
   0  10   2      109.79       92.45      6.53 o
   1  10   2        1.70       -1.68      4.20 o
   2  10   2      476.91      274.90     14.72 o
   3  10   2      218.17      221.06      6.44 o
   4  10   2        7.22        5.69      3.21 o
   5  10   2      263.92      257.49      7.19 o
   6  10   2        4.75        4.78      3.99 o
   7  10   2      411.55      450.50     23.11 o
   2  11   2        2.78        7.19      8.22 o
   3  11   2       90.92      118.76      7.13 o
   4  11   2      193.55      198.36      6.81 o
   5  11   2       19.21       15.37      5.13 o
  -4 -11   3        5.63       -1.03      8.90 o
  -3 -11   3        3.06        4.99      5.70 o
  -2 -11   3      114.29       81.82     10.95 o
  -6 -10   3       59.46       51.06      5.81 o
  -5 -10   3        5.97        4.90      3.68 o
  -4 -10   3      573.40      592.89     17.85 o
  -3 -10   3       32.00       26.78      5.06 o
  -2 -10   3       36.72       46.82      5.31 o
  -1 -10   3      164.88      161.78      7.70 o
   0 -10   3      186.09      183.41      8.45 o
   1 -10   3        1.05       -6.16      8.90 o
  -7  -9   3      329.46      341.02     12.59 o
  -6  -9   3      181.90      192.46      8.61 o
  -5  -9   3      129.45      132.66      5.29 o
  -4  -9   3      695.58      345.45     13.06 o
  -3  -9   3      332.50      362.08      8.79 o
  -2  -9   3       38.91       35.23      4.57 o
  -1  -9   3        0.53        1.63      3.80 o
   0  -9   3      458.86      488.64     13.65 o
   1  -9   3      172.31      185.82      7.95 o
   2  -9   3       91.39       96.50      6.09 o
  -8  -8   3        3.39        4.79      7.87 o
  -7  -8   3      672.65      656.82     18.79 o
  -6  -8   3       26.42       29.14      4.86 o
  -5  -8   3       50.51       46.35      3.68 o
  -4  -8   3      160.10      161.40      5.18 o
  -3  -8   3      460.46      457.53     10.37 o
  -2  -8   3       45.31       41.13      4.07 o
  -1  -8   3      119.80      113.93      7.44 o
   0  -8   3      150.73      152.00      6.52 o
   1  -8   3      151.32      163.16      9.57 o
   2  -8   3       48.84       46.48      4.54 o
   3  -8   3       15.60       18.19      4.09 o
  -8  -7   3       34.59       26.66      7.03 o
  -7  -7   3      317.15      294.37     11.27 o
  -6  -7   3     1278.33     1235.63     30.03 o
  -5  -7   3      254.42      258.42      7.01 o
  -4  -7   3      290.29      296.65      6.62 o
  -3  -7   3      139.04      118.02      5.32 o
  -2  -7   3      498.19      479.99      8.15 o
  -1  -7   3       17.05       21.37      3.74 o
   0  -7   3      212.01      232.00      7.49 o
   1  -7   3      856.40      889.79     21.39 o
   2  -7   3      430.85      462.54     12.43 o
   3  -7   3        1.28       -1.68      2.87 o
   4  -7   3       20.98       21.73      6.04 o
  -9  -6   3      712.20      784.91     25.71 o
  -8  -6   3       64.10       69.32      5.78 o
  -7  -6   3       98.98      103.98      5.99 o
  -6  -6   3     1234.05     1205.52     22.97 o
  -5  -6   3      825.96      842.68     13.96 o
  -4  -6   3      972.23     1009.16     14.78 o
  -3  -6   3      654.03      621.07     16.75 o
  -2  -6   3     1290.34     1308.09     19.02 o
  -1  -6   3     1022.45     1054.51     17.16 o
   0  -6   3        4.31        1.07      1.73 o
   1  -6   3     1518.84     1603.66     30.97 o
   2  -6   3      538.18      578.20     11.10 o
   3  -6   3      850.06      842.45     17.65 o
   4  -6   3      100.06      105.61      7.38 o
   5  -6   3       17.12       17.60      4.99 o
  -9  -5   3      766.34      746.08     31.67 o
  -8  -5   3      157.17      152.76      8.97 o
  -7  -5   3      670.22      653.75     14.14 o
  -6  -5   3      167.29      159.51      5.79 o
  -5  -5   3     2545.66     2408.51     38.44 o
  -4  -5   3      847.22      857.29     13.71 o
  -3  -5   3      723.62      720.16     12.16 o
  -2  -5   3      237.72      225.79      3.69 o
  -1  -5   3     2815.40     2870.18     37.57 o
   0  -5   3       26.78       27.01      1.52 o
   1  -5   3       43.07       39.14      2.40 o
   2  -5   3      159.91      179.72      4.51 o
   3  -5   3      925.56      969.78     22.62 o
   4  -5   3      147.32      144.43      5.73 o
   5  -5   3       46.71       56.45      5.24 o
   6  -5   3        3.71        2.74      5.75 o
  -9  -4   3       34.01       48.27     11.30 o
  -8  -4   3      740.86      732.98     35.95 o
  -7  -4   3       14.03       24.64      3.82 o
  -6  -4   3      233.90      222.49      7.19 o
  -5  -4   3        4.42        7.25      1.92 o
  -4  -4   3     2966.57     2901.57     42.78 o
  -3  -4   3        2.68        2.13      1.29 o
  -2  -4   3       29.38       46.07      1.49 o
  -1  -4   3     3428.78     3430.77     42.03 o
   0  -4   3     8701.96     8739.98    133.07 o
   1  -4   3      241.01      271.12      6.09 o
   2  -4   3     1146.82     1182.48     26.56 o
   3  -4   3      642.16      668.13     18.52 o
   4  -4   3      461.26      457.34     13.57 o
   5  -4   3        0.85       -1.00      3.15 o
   6  -4   3       17.94       23.32      4.68 o
   7  -4   3      134.63      124.27     13.01 o
  -9  -3   3       57.73       51.69     11.30 o
  -8  -3   3      274.54      261.38     12.95 o
  -7  -3   3      280.12      290.98     16.70 o
  -6  -3   3      542.36      523.69     10.85 o
  -5  -3   3      982.05      927.11     15.92 o
  -4  -3   3     2239.60     2142.80     31.87 o
  -3  -3   3     3761.70     3630.03     93.57 o
  -2  -3   3       34.87       41.93      1.34 o
  -1  -3   3     1241.48     1338.54     16.93 o
   0  -3   3      770.87      766.27     12.18 o
   1  -3   3      711.06      711.01     15.37 o
   2  -3   3      106.11       89.02      4.79 o
   3  -3   3       10.00       14.04      4.45 o
   4  -3   3     1277.08     1248.88     26.50 o
   5  -3   3      222.20      227.07      6.64 o
   6  -3   3      153.68      150.63     11.98 o
   7  -3   3        0.38       -4.43      4.43 o
  -9  -2   3      247.28      268.40     19.51 o
  -8  -2   3        0.68       -2.94      5.68 o
  -7  -2   3      753.64      744.32     23.59 o
  -6  -2   3        7.15        3.04      1.87 o
  -5  -2   3       78.39       80.12      2.96 o
  -4  -2   3      162.46      149.39      3.50 o
  -3  -2   3     6485.10     6104.52    134.62 o
  -2  -2   3      140.08      178.02      3.24 o
  -1  -2   3     1544.22     1558.46     17.64 o
   0  -2   3      669.24      676.57      9.15 o
   1  -2   3     7876.45     8255.21    224.02 o
   2  -2   3      789.91      818.89     31.15 o
   3  -2   3      623.98      635.05     25.33 o
   4  -2   3      332.79      345.53      8.22 o
   5  -2   3      934.65      989.63     26.82 o
   6  -2   3        7.14        7.06      2.61 o
   7  -2   3        4.39        6.68      4.36 o
   8  -2   3       97.10      107.15      9.93 o
  -8  -1   3      162.60      160.89     10.13 o
  -7  -1   3      533.20      529.29     18.27 o
  -6  -1   3     1160.45     1224.52     34.61 o
  -5  -1   3      707.65      665.59     17.52 o
  -4  -1   3     1048.19     1077.59     14.71 o
  -3  -1   3       52.46       80.40      5.03 o
  -2  -1   3     3258.57     3116.22     58.27 o
  -1  -1   3       83.34       90.01      1.70 o
   0  -1   3       33.81       28.92      0.76 o
   1  -1   3     1003.89     1098.14     21.45 o
   2  -1   3     1244.72     1261.00     32.92 o
   3  -1   3       71.56       78.71      2.39 o
   4  -1   3      332.44      375.27     16.60 o
   5  -1   3     1424.77     1441.40     30.82 o
   6  -1   3      237.63      235.27      7.18 o
   7  -1   3        5.08        7.49      4.79 o
   8  -1   3       29.61       24.99      7.53 o
  -8   0   3       17.84       13.93      6.04 o
  -7   0   3        2.97        2.87      5.82 o
  -6   0   3      860.98      796.78     23.95 o
  -5   0   3     4164.78     3957.15    118.10 o
  -4   0   3       46.52       35.93      2.01 o
  -3   0   3      103.71       94.43      2.43 o
  -2   0   3     1685.88     1653.92     21.62 o
  -1   0   3     1642.92     1564.15     21.77 o
   0   0   3      239.45      242.68      4.67 o
   1   0   3        3.31        8.59      1.09 o
   2   0   3     1959.19     2010.20     36.03 o
   3   0   3     3890.99     3946.60     70.69 o
   4   0   3       31.19       45.22      2.03 o
   5   0   3       31.74       31.52      2.11 o
   6   0   3     1808.39     1834.53     39.26 o
   7   0   3       34.96       33.90      4.84 o
   8   0   3      143.55      147.21     12.32 o
   9   0   3        0.35       -7.87      7.87 o
  -8   1   3      182.57      179.65     10.82 o
  -7   1   3      271.85      284.02     15.23 o
  -6   1   3      564.73      589.00     18.95 o
  -5   1   3     1060.55     1041.31     29.39 o
  -4   1   3      443.43      433.21     10.51 o
  -3   1   3     3983.41     4099.60     73.41 o
  -2   1   3      268.17      256.34      4.42 o
  -1   1   3     4150.16     4101.20     55.06 o
   0   1   3       99.74       96.71      1.74 o
   1   1   3     3439.56     3443.99     39.81 o
   2   1   3     3565.28     3781.17     49.01 o
   3   1   3    10671.87    10604.62    137.63 o
   4   1   3      299.18      291.08      4.89 o
   5   1   3      348.22      362.47      7.13 o
   6   1   3      526.08      530.03     13.46 o
   7   1   3     1494.39     1493.18     40.54 o
   8   1   3      176.83      162.27     13.35 o
   9   1   3       21.27       31.84      9.24 o
  -7   2   3        1.92        0.06      5.26 o
  -6   2   3       33.69       35.86     11.81 o
  -5   2   3      822.77      797.07     23.45 o
  -4   2   3      471.13      468.66     14.40 o
  -3   2   3      337.98      340.76     10.51 o
  -2   2   3      533.72      520.75     10.56 o
  -1   2   3     4248.05     4262.34     61.45 o
   0   2   3     3681.15     3540.74     99.92 o
   1   2   3      887.62      902.44     11.14 o
   2   2   3     4197.67     4244.61     47.10 o
   3   2   3     3459.26     3579.81     38.52 o
   4   2   3     2468.82     2395.51     28.50 o
   5   2   3      922.88      988.16     16.01 o
   6   2   3      432.93      462.41     12.07 o
   7   2   3     1458.27     1493.23     40.66 o
   8   2   3      985.07     1094.81     45.53 o
   9   2   3       44.18       49.98     10.95 o
  -7   3   3       82.75       67.44     11.98 o
  -6   3   3        7.87        7.22      5.26 o
  -5   3   3      368.03      367.68     18.14 o
  -4   3   3      870.12      903.18     21.13 o
  -3   3   3      941.02      927.15     20.49 o
  -2   3   3        6.72        6.72      1.72 o
  -1   3   3     1037.78     1137.09     21.04 o
   0   3   3     4895.30     4820.38    127.00 o
   1   3   3      438.72      445.95      6.54 o
   2   3   3      563.28      609.12      8.07 o
   3   3   3       79.36       87.41      2.27 o
   4   3   3      535.59      462.71      5.62 o
   5   3   3      751.72      782.96     11.27 o
   6   3   3      325.92      324.30      6.10 o
   7   3   3        5.74        1.97      4.11 o
   8   3   3     1237.85     1274.89     52.04 o
   9   3   3       34.32       31.15     10.27 o
  -6   4   3       23.78       33.89     10.27 o
  -5   4   3      254.35      241.69     16.09 o
  -4   4   3      135.25      122.22     11.64 o
  -3   4   3     2640.37     2739.26     71.51 o
  -2   4   3      986.42      969.51     21.30 o
  -1   4   3      167.95      158.68      5.25 o
   0   4   3      167.47      161.69      3.23 o
   1   4   3     5596.35     5720.12     76.53 o
   2   4   3        4.78        6.30      2.10 o
   3   4   3      931.65      927.97     12.24 o
   4   4   3      130.25      124.74      2.64 o
   5   4   3     1660.42     1670.98     23.22 o
   6   4   3      635.41      649.20     12.76 o
   7   4   3      283.72      289.28     17.12 o
   8   4   3      418.27      425.53     22.94 o
   9   4   3      869.70      915.43     41.42 o
  -5   5   3       47.25       31.50      9.93 o
  -4   5   3       90.18       87.30     10.61 o
  -3   5   3      604.37      588.49     27.05 o
  -2   5   3     1107.23     1138.54     31.44 o
  -1   5   3      339.77      348.64      9.16 o
   0   5   3       84.57       97.39      2.92 o
   1   5   3     1846.30     1841.01     24.16 o
   2   5   3     4365.96     4495.93     58.72 o
   3   5   3      517.59      620.51      9.13 o
   4   5   3      285.79      291.98      7.19 o
   5   5   3      280.66      283.74      5.26 o
   6   5   3     2952.92     2987.02     52.00 o
   7   5   3        6.78        5.43      4.52 o
   8   5   3      282.80      289.62     19.86 o
   9   5   3       81.28      103.05     14.04 o
  -5   6   3      105.88       95.51     13.35 o
  -4   6   3       88.01       83.19     11.64 o
  -3   6   3        2.29       -2.40      6.85 o
  -2   6   3      969.86      914.74     38.34 o
  -1   6   3      545.02      538.85     24.31 o
   0   6   3      847.41      825.98     16.23 o
   1   6   3      387.32      373.63      6.14 o
   2   6   3     1367.64     1330.27     19.04 o
   3   6   3      904.49      877.97     13.36 o
   4   6   3       35.11       40.97      2.26 o
   5   6   3      109.60      111.57      4.51 o
   6   6   3      596.14      590.49     17.96 o
   7   6   3      605.39      624.43     16.87 o
   8   6   3      328.40      321.12     21.91 o
   9   6   3       53.93       83.24      8.90 o
  -4   7   3      226.93      187.95     16.09 o
  -3   7   3      210.98      185.89     15.06 o
  -2   7   3        2.97        9.59      7.53 o
  -1   7   3      319.20      304.00     17.80 o
   0   7   3      419.33      455.98     14.61 o
   1   7   3     1403.16     1357.04     40.87 o
   2   7   3      141.30      130.44      4.02 o
   3   7   3     2314.32     2309.41     36.23 o
   4   7   3      515.95      515.02      9.31 o
   5   7   3      877.29      884.56     13.30 o
   6   7   3       28.49       31.14      2.93 o
   7   7   3      752.21      789.55     20.63 o
   8   7   3       75.99       81.78      8.39 o
   9   7   3       87.66       72.58     13.69 o
  -3   8   3       58.90       67.44     11.64 o
  -2   8   3       32.46       33.03      7.87 o
  -1   8   3      182.51      182.90      7.65 o
   0   8   3      311.93      305.82      8.40 o
   1   8   3       98.84      104.61      4.71 o
   2   8   3      210.42      201.84      5.82 o
   3   8   3      834.50      837.69     15.23 o
   4   8   3      602.11      636.94     11.35 o
   5   8   3       84.32       73.76      4.23 o
   6   8   3       24.26       27.87      3.66 o
   7   8   3      371.13      370.32     14.03 o
   8   8   3      346.99      395.41     21.23 o
  -2   9   3        5.20        3.74      4.07 o
  -1   9   3        1.97        3.20      3.64 o
   0   9   3       81.56       89.68      5.13 o
   1   9   3       60.45       58.98      4.92 o
   2   9   3       46.21       52.17      4.67 o
   3   9   3      358.03      371.54     12.70 o
   4   9   3      609.21      625.33     12.31 o
   5   9   3       58.38       68.03      3.90 o
   6   9   3       31.36       35.30      4.29 o
   7   9   3        2.13        9.41      5.81 o
   8   9   3      530.05      526.52     26.02 o
  -1  10   3       71.46       70.05     10.70 o
   0  10   3        3.69        4.51      4.51 o
   1  10   3      346.83      339.64     14.94 o
   2  10   3      294.85      159.53     11.30 o
   3  10   3       11.32       14.39      2.88 o
   4  10   3       13.19       12.83      3.39 o
   5  10   3      272.34      270.86      7.40 o
   6  10   3       14.57       21.95      5.92 o
   7  10   3        8.78       12.80      6.17 o
   1  11   3       67.14       57.51      9.93 o
   2  11   3      110.90       98.25     11.64 o
   3  11   3        5.43        9.04      4.74 o
   4  11   3      105.69       99.16      4.94 o
   5  11   3       15.17       17.94      4.08 o
  -3 -11   4      102.69      106.81     12.32 o
  -6 -10   4      485.24      520.08     24.06 o
  -5 -10   4        4.64        6.26      3.85 o
  -4 -10   4        3.07        6.41      3.38 o
  -3 -10   4      158.71      158.36      7.80 o
  -2 -10   4      626.23      646.95     17.54 o
  -1 -10   4       45.36       55.37      7.36 o
   0 -10   4       74.80       81.24      5.96 o
  -7  -9   4       99.30      101.77      9.87 o
  -6  -9   4       42.85       40.31      6.96 o
  -5  -9   4      202.35      204.60      6.59 o
  -4  -9   4       15.70       12.43      3.10 o
  -3  -9   4       54.65       48.49      5.06 o
  -2  -9   4      886.85      868.27     21.71 o
  -1  -9   4      426.45      444.58     12.74 o
   0  -9   4       13.28       11.88      4.16 o
   1  -9   4        1.74        1.30      4.03 o
   2  -9   4       57.50       57.26      5.75 o
  -8  -8   4       72.09       79.78      7.61 o
  -7  -8   4      268.84      273.61     14.95 o
  -6  -8   4       52.85       46.22      5.39 o
  -5  -8   4      531.96      510.28     12.27 o
  -4  -8   4      436.29      436.42     11.65 o
  -3  -8   4       15.08       17.67      2.66 o
  -2  -8   4        7.66        5.78      3.48 o
  -1  -8   4      335.83      329.99      9.89 o
   0  -8   4      110.51      107.28      5.56 o
   1  -8   4       26.50       29.09      4.02 o
   2  -8   4       84.73       86.86      5.30 o
   3  -8   4      117.97      122.68      6.43 o
  -8  -7   4     1181.14     1284.05     32.41 o
  -7  -7   4      137.98      131.98      7.97 o
  -6  -7   4      151.12      150.98      7.46 o
  -5  -7   4       36.01       43.08      4.00 o
  -4  -7   4     1146.49     1221.77     24.40 o
  -3  -7   4        0.42        2.73      1.79 o
  -2  -7   4      799.75      808.87     14.18 o
  -1  -7   4      389.38      396.26     11.42 o
   0  -7   4      700.64      719.25     18.32 o
   1  -7   4        2.73        0.57      2.98 o
   2  -7   4       54.69       51.56      4.01 o
   3  -7   4      164.26      171.79      8.78 o
   4  -7   4      527.34      530.11     14.04 o
  -8  -6   4      445.66      430.89     12.48 o
  -7  -6   4      842.04      904.46     20.41 o
  -6  -6   4       28.11       28.62      3.48 o
  -5  -6   4      413.37      390.31      7.71 o
  -4  -6   4      234.73      214.78      8.44 o
  -3  -6   4      728.48      738.10     11.79 o
  -2  -6   4      417.27      421.96      6.96 o
  -1  -6   4       10.33        8.01      1.70 o
   0  -6   4      270.37      276.29      6.95 o
   1  -6   4       16.53       22.44      2.55 o
   2  -6   4       12.97        9.59      2.30 o
   3  -6   4       28.56       25.65      3.52 o
   4  -6   4      805.26      789.53     14.53 o
   5  -6   4       10.68       14.08      4.86 o
  -9  -5   4       69.00       27.31     33.89 o
  -8  -5   4       10.94       13.29      5.50 o
  -7  -5   4     1046.60     1015.76     20.23 o
  -6  -5   4      510.52      486.20     11.00 o
  -5  -5   4       12.67       13.79      2.24 o
  -4  -5   4      185.30      193.79      4.54 o
  -3  -5   4      843.28      821.53     12.02 o
  -2  -5   4        7.46        5.69      1.10 o
  -1  -5   4      399.51      405.29      6.56 o
   0  -5   4      705.11      745.93     12.26 o
   1  -5   4     4066.42     4153.01     77.14 o
   2  -5   4       55.36       61.05      2.80 o
   3  -5   4      218.66      220.00      5.08 o
   4  -5   4      161.60      172.46      5.40 o
   5  -5   4      627.31      636.36     13.91 o
   6  -5   4       36.70       44.62      5.39 o
  -9  -4   4      271.52      307.77     20.88 o
  -8  -4   4      257.85      256.46     10.05 o
  -7  -4   4      141.38      125.79      5.90 o
  -6  -4   4     1139.54     1122.51     21.55 o
  -5  -4   4        0.91        0.40      1.86 o
  -4  -4   4     1776.53     1747.30     26.38 o
  -3  -4   4        4.75        8.74      1.47 o
  -2  -4   4     4870.64     5060.39     66.02 o
  -1  -4   4      461.95      439.38      5.70 o
   0  -4   4      238.65      237.18      4.45 o
   1  -4   4        3.66        4.47      1.47 o
   2  -4   4      424.44      416.36      8.57 o
   3  -4   4      197.30      207.56      8.82 o
   4  -4   4       10.36       10.27      4.09 o
   5  -4   4       84.80       79.61      3.85 o
   6  -4   4      815.44      894.53     46.56 o
   7  -4   4        2.00        1.37      8.56 o
  -9  -3   4      351.84      362.88     22.94 o
  -8  -3   4      196.23      193.23     11.72 o
  -7  -3   4      657.44      628.22     16.70 o
  -6  -3   4     1451.24     1312.91     23.69 o
  -5  -3   4      928.07      878.17     17.79 o
  -4  -3   4       34.63       29.47      2.02 o
  -3  -3   4      111.66       99.68      3.52 o
  -2  -3   4     7565.99     7632.65    101.46 o
  -1  -3   4     3526.35     3675.01     43.26 o
   0  -3   4     1626.90     1735.66     26.84 o
   1  -3   4      151.59      149.85      3.62 o
   2  -3   4     2659.33     2788.66     61.46 o
   3  -3   4      650.84      646.27     19.64 o
   4  -3   4      471.26      459.77     20.54 o
   5  -3   4      124.55      122.60      6.38 o
   6  -3   4      506.00      513.77     12.42 o
   7  -3   4       72.50       85.24     10.27 o
  -8  -2   4      153.32      168.07     10.86 o
  -7  -2   4      836.42      856.72     20.29 o
  -6  -2   4       12.09       19.50      2.77 o
  -5  -2   4     1913.67     1880.94     29.25 o
  -4  -2   4      257.82      214.27      4.27 o
  -3  -2   4      763.29      766.93     21.44 o
  -2  -2   4      933.31     1031.66     15.67 o
  -1  -2   4     8379.31     8504.84    109.77 o
   0  -2   4     3596.75     3675.79     48.71 o
   1  -2   4     1171.01     1223.55     26.92 o
   2  -2   4      122.01      138.81      4.34 o
   3  -2   4     4044.69     4170.43    151.32 o
   4  -2   4        8.48       20.67      2.91 o
   5  -2   4      350.85      340.48      8.44 o
   6  -2   4        0.62       -0.69      2.91 o
   7  -2   4     1116.05     1177.11     32.54 o
   8  -2   4       71.25       94.83      9.59 o
  -8  -1   4      422.42      440.62     26.02 o
  -7  -1   4       26.50       32.29      6.17 o
  -6  -1   4      319.05      297.02     12.32 o
  -5  -1   4      253.59      255.62      6.18 o
  -4  -1   4     4312.29     4199.74     73.06 o
  -3  -1   4      165.43      169.22      3.16 o
  -2  -1   4       82.37       81.75      2.24 o
  -1  -1   4     5428.11     5180.99     84.22 o
   0  -1   4    11689.54    11257.07    212.58 o
   1  -1   4     2948.02     3062.97     51.95 o
   2  -1   4      436.86      432.07      6.80 o
   3  -1   4     1657.09     1635.20     33.98 o
   4  -1   4     2276.60     2208.00     56.51 o
   5  -1   4        1.32        1.57      2.15 o
   6  -1   4      705.91      752.95     19.82 o
   7  -1   4       84.94       84.87      6.17 o
   8  -1   4      432.37      447.10     21.57 o
  -8   0   4      321.40      336.60     14.82 o
  -7   0   4      538.44      516.83     25.68 o
  -6   0   4      351.44      346.26     13.39 o
  -5   0   4       60.24       57.68      3.66 o
  -4   0   4     1551.61     1514.65     34.79 o
  -3   0   4     3222.05     3262.34     44.16 o
  -2   0   4     1977.55     2156.50     29.41 o
  -1   0   4      125.13      140.98      2.36 o
   0   0   4      758.71      692.88     10.46 o
   1   0   4    13840.87    13404.37    173.19 o
   2   0   4       60.59       63.89      1.30 o
   3   0   4       35.25       34.50      1.49 o
   4   0   4     3856.64     3984.98     74.20 o
   5   0   4     1704.53     1826.62     34.82 o
   6   0   4       90.15       84.21      4.00 o
   7   0   4        0.78       -3.63      3.75 o
   8   0   4      208.61      220.81     14.72 o
   9   0   4       94.51       92.78     11.30 o
  -8   1   4        9.21       11.86      6.57 o
  -7   1   4     1249.38     1271.14     36.89 o
  -6   1   4      658.26      613.16     19.81 o
  -5   1   4      331.54      328.06     12.18 o
  -4   1   4        4.43        6.56      1.93 o
  -3   1   4     2394.56     2365.31     32.19 o
  -2   1   4       52.29       67.76      2.00 o
  -1   1   4     5969.44     6143.30     88.51 o
   0   1   4      553.57      543.24      9.28 o
   1   1   4      915.46      978.77     13.12 o
   2   1   4     3118.03     3303.58     42.79 o
   3   1   4      770.68      766.48     10.37 o
   4   1   4     1258.28     1375.94     19.81 o
   5   1   4     1055.98     1050.10     18.12 o
   6   1   4       54.90       54.90      3.49 o
   7   1   4       27.97       33.21      4.52 o
   8   1   4       80.91       96.20     10.95 o
   9   1   4      577.93      643.61     30.47 o
  -7   2   4      266.76      233.52     11.59 o
  -6   2   4     1385.85     1383.30     39.07 o
  -5   2   4     1545.29     1548.08     59.23 o
  -4   2   4     1176.54     1133.58     25.68 o
  -3   2   4       27.71       38.34      5.53 o
  -2   2   4     1970.24     1897.54     27.83 o
  -1   2   4     1928.05     2084.80     30.50 o
   0   2   4     1417.94     1319.04     29.07 o
   1   2   4      100.93       94.17      2.03 o
   2   2   4     4535.73     4419.50     46.99 o
   3   2   4      140.48      147.41      2.63 o
   4   2   4       87.26       56.69      1.33 o
   5   2   4      266.36      269.47      4.79 o
   6   2   4     1888.11     1882.76     42.52 o
   7   2   4       63.36       68.81      8.90 o
   8   2   4      274.32      295.78     18.49 o
   9   2   4      107.03      118.11     13.01 o
  -7   3   4       41.62       37.66     10.61 o
  -6   3   4      491.14      462.85     24.31 o
  -5   3   4      386.97      371.44     20.20 o
  -4   3   4       80.03       61.96      8.56 o
  -3   3   4      492.11      511.80     12.40 o
  -2   3   4     3769.55     3843.19     79.67 o
  -1   3   4      872.02      868.61     14.55 o
   0   3   4      340.92      304.51      5.38 o
   1   3   4      410.58      450.96      6.70 o
   2   3   4     1896.12     1815.87     24.05 o
   3   3   4     3640.27     3805.00     46.79 o
   4   3   4      134.52      118.67      2.32 o
   5   3   4       10.33        9.00      0.96 o
   6   3   4     1395.24     1332.67     20.65 o
   7   3   4      138.17      158.16     12.67 o
   8   3   4       16.23       13.35      8.22 o
   9   3   4        7.12       11.98      9.59 o
  -5   4   4      707.80      663.12     30.81 o
  -4   4   4      635.83      592.94     27.39 o
  -3   4   4      711.89      702.49     30.47 o
  -2   4   4      209.03      191.76      6.93 o
  -1   4   4     3519.31     3413.37     70.99 o
   0   4   4     1206.39     1195.75     17.99 o
   1   4   4      283.13      282.16      5.11 o
   2   4   4        0.79        2.28      0.89 o
   3   4   4     5641.83     5683.35     71.05 o
   4   4   4        2.87        2.81      1.02 o
   5   4   4     1890.78     1931.90     24.86 o
   6   4   4       31.39       25.91      2.33 o
   7   4   4     2149.15     2123.90     81.14 o
   8   4   4      363.96      359.12     20.54 o
   9   4   4       98.25      129.75     14.72 o
  -5   5   4       20.18       16.09      8.90 o
  -4   5   4       79.31       63.33      9.93 o
  -3   5   4       69.38       59.91      9.24 o
  -2   5   4       12.69       26.02      6.50 o
  -1   5   4     1728.34     1742.63     37.39 o
   0   5   4     1704.74     1678.07     30.65 o
   1   5   4        4.34        7.56      1.26 o
   2   5   4      505.73      481.64      7.22 o
   3   5   4      305.89      283.44      5.07 o
   4   5   4      373.61      336.20      5.60 o
   5   5   4        5.32        3.00      1.53 o
   6   5   4      121.96      129.35      4.53 o
   7   5   4      264.23      269.26     16.09 o
   8   5   4      592.36      570.69     28.76 o
   9   5   4       34.23       39.03     11.30 o
  -5   6   4       59.20       57.17     11.64 o
  -4   6   4      437.42      436.15     24.31 o
  -3   6   4     1215.61     1244.08     51.35 o
  -2   6   4       79.02       59.91      8.90 o
  -1   6   4        2.76        2.40      5.82 o
   0   6   4      508.18      502.28     15.16 o
   1   6   4      101.12      104.29      2.99 o
   2   6   4       59.60       61.09      2.02 o
   3   6   4        7.73        8.09      1.58 o
   4   6   4      961.55      963.64     13.88 o
   5   6   4      300.06      305.91      5.62 o
   6   6   4     2277.30     2215.75     44.08 o
   7   6   4       78.89       77.76      5.72 o
   8   6   4      634.00      663.12     33.21 o
   9   6   4      112.23      120.63      8.35 o
  -4   7   4        3.07       16.09      9.93 o
  -3   7   4      598.51      566.24     28.07 o
  -2   7   4       89.70       90.04     10.95 o
  -1   7   4        3.12        5.48      6.85 o
   0   7   4      412.64      402.33     13.39 o
   1   7   4     1000.49      983.02     16.58 o
   2   7   4      615.18      612.36     10.40 o
   3   7   4       97.96      105.37      3.43 o
   4   7   4      148.10      139.93      3.79 o
   5   7   4      760.21      784.30     11.92 o
   6   7   4      150.47      161.92      7.50 o
   7   7   4       80.61       83.34      5.82 o
   8   7   4       20.48       15.34      6.48 o
   9   7   4      220.13      252.31     21.23 o
  -3   8   4       44.83       54.77     11.30 o
  -2   8   4      181.74      178.02     15.06 o
  -1   8   4        1.28        4.52      4.79 o
   0   8   4      237.93      223.09      9.25 o
   1   8   4      256.24      129.98     16.43 o
   2   8   4      819.13      805.27     16.52 o
   3   8   4        0.67        2.90      2.32 o
   4   8   4        4.07        7.10      2.20 o
   5   8   4      797.48      803.38     15.10 o
   6   8   4      767.23      792.80     19.04 o
   7   8   4        1.04        6.33      5.17 o
   8   8   4      126.45      137.96     13.01 o
  -2   9   4      123.50      133.47     11.63 o
  -1   9   4       83.06       85.49      6.29 o
   0   9   4      118.97      118.61      5.65 o
   1   9   4       13.02       11.46      3.45 o
   2   9   4      567.88      554.93     12.01 o
   3   9   4      555.35      589.58     13.09 o
   4   9   4       66.34       60.15      3.57 o
   5   9   4      139.45      126.25      4.87 o
   6   9   4      623.32      647.92     21.57 o
   7   9   4      333.30      347.42     18.49 o
   8   9   4       75.44       78.05     11.30 o
  -1  10   4      172.91      202.33     15.41 o
   0  10   4       18.79       17.14      4.38 o
   1  10   4      115.20      120.33      6.80 o
   2  10   4       60.62       62.97      5.38 o
   3  10   4      521.89      484.77     11.21 o
   4  10   4       45.73       45.41      3.92 o
   5  10   4      115.36      125.94      5.23 o
   6  10   4      174.20      180.49     15.06 o
   7  10   4      421.31      417.57     15.82 o
   2  11   4       19.21       19.86      8.90 o
   3  11   4      317.48      320.79     11.05 o
   4  11   4       15.51       15.93      3.46 o
   5  11   4        1.74        4.84      4.26 o
  -6 -10   5      100.31      101.65     10.96 o
  -5 -10   5       88.63       92.28     10.44 o
  -4 -10   5      275.38      309.45     10.87 o
  -3 -10   5        6.59        2.12      4.59 o
  -2 -10   5       14.31       11.00      5.18 o
  -1 -10   5      226.38      228.44      9.02 o
   0 -10   5      430.07      440.79     24.14 o
  -7  -9   5      149.56      141.30     14.58 o
  -6  -9   5       55.53       51.96      5.79 o
  -5  -9   5        3.00        3.89      4.02 o
  -4  -9   5      182.05      181.82      6.44 o
  -3  -9   5      114.60      123.82      6.81 o
  -2  -9   5      150.63      138.27      6.98 o
  -1  -9   5        5.03        5.68      3.97 o
   0  -9   5       27.36       26.65      4.47 o
   1  -9   5      109.90      113.89      6.27 o
   2  -9   5        4.66        5.40      4.48 o
  -7  -8   5      270.71      278.41     13.42 o
  -6  -8   5      537.51      552.29     22.33 o
  -5  -8   5      110.53      105.30      5.38 o
  -4  -8   5        9.54       10.63      2.93 o
  -3  -8   5      831.28      852.52     21.31 o
  -2  -8   5      297.41      313.54      9.74 o
  -1  -8   5       26.36       28.17      3.93 o
   0  -8   5      113.65      116.00      6.04 o
   1  -8   5     1014.27     1050.04     25.09 o
   2  -8   5        2.40        6.46      3.78 o
   3  -8   5       16.03       18.68      4.19 o
  -8  -7   5       35.22       40.30      6.56 o
  -7  -7   5       13.94        6.82      4.97 o
  -6  -7   5      872.00      875.10     35.00 o
  -5  -7   5        3.12        4.21      3.16 o
  -4  -7   5      166.43      160.61      5.20 o
  -3  -7   5       12.58       14.26      2.03 o
  -2  -7   5     2733.00     2729.98     51.30 o
  -1  -7   5      211.18      225.38      7.45 o
   0  -7   5      205.70      213.82      7.16 o
   1  -7   5       58.17       57.15      4.77 o
   2  -7   5      763.72      764.65     18.66 o
   3  -7   5      155.83      155.51      6.25 o
   4  -7   5       16.31       19.00      4.72 o
  -8  -6   5       62.81       64.79      5.99 o
  -7  -6   5      205.22      195.72      9.28 o
  -6  -6   5      877.16      859.96     23.24 o
  -5  -6   5     2410.02     2382.14     39.25 o
  -4  -6   5      175.83      161.18     10.90 o
  -3  -6   5        6.02        7.18      1.71 o
  -2  -6   5      565.54      568.92      8.99 o
  -1  -6   5      531.44      521.26     11.19 o
   0  -6   5        2.61        1.54      2.22 o
   1  -6   5        4.19        8.05      2.37 o
   2  -6   5      942.91      991.22     19.74 o
   3  -6   5      840.90      849.45     20.26 o
   4  -6   5        0.99        1.09      2.42 o
   5  -6   5        6.99        8.47      5.65 o
  -8  -5   5      882.79      929.56     24.04 o
  -7  -5   5      107.81      116.48      6.15 o
  -6  -5   5       39.10       41.80      6.20 o
  -5  -5   5      762.27      772.69     13.70 o
  -4  -5   5     1091.82     1075.09     19.76 o
  -3  -5   5     2178.27     2119.34     29.25 o
  -2  -5   5     1375.52     1447.05     18.41 o
  -1  -5   5     1858.15     1859.35     29.27 o
   0  -5   5     1707.94     1824.25     28.62 o
   1  -5   5      286.29      288.27      6.15 o
   2  -5   5        7.50        5.56      1.84 o
   3  -5   5      938.40      944.50     18.48 o
   4  -5   5      295.21      295.29      9.44 o
   5  -5   5       34.96       42.11      9.68 o
   6  -5   5       13.46        5.18      4.47 o
  -8  -4   5     1390.02     1410.67     33.18 o
  -7  -4   5      419.71      400.37     10.57 o
  -6  -4   5      285.22      272.95      7.76 o
  -5  -4   5      306.80      291.62      6.32 o
  -4  -4   5      831.38      831.91     15.64 o
  -3  -4   5      265.83      251.45      4.98 o
  -2  -4   5      880.47      901.92     12.54 o
  -1  -4   5      435.81      459.80      6.04 o
   0  -4   5      145.75      135.53      3.15 o
   1  -4   5       47.71       49.89      2.18 o
   2  -4   5      131.09      127.73      6.38 o
   3  -4   5      262.64      257.00      7.82 o
   4  -4   5     1377.15     1302.31     30.31 o
   5  -4   5       10.33        9.11      3.55 o
   6  -4   5       38.53       41.54      4.80 o
   7  -4   5      201.91      211.91     12.32 o
  -8  -3   5      119.48      124.39      6.55 o
  -7  -3   5      790.34      825.05     21.71 o
  -6  -3   5       31.59       17.11      2.92 o
  -5  -3   5      114.95      105.05      4.40 o
  -4  -3   5     1206.78     1129.80     20.59 o
  -3  -3   5     2353.87     2206.18     32.67 o
  -2  -3   5      462.19      458.56      7.47 o
  -1  -3   5        8.81        8.16      0.85 o
   0  -3   5     2424.30     2426.30     37.37 o
   1  -3   5     2231.44     2282.74     42.63 o
   2  -3   5       15.88       14.86      1.81 o
   3  -3   5      316.18      337.89      9.04 o
   4  -3   5      958.76     1016.16     23.65 o
   5  -3   5      245.44      236.53      9.78 o
   6  -3   5       12.42       16.08      2.38 o
   7  -3   5       40.07       37.32      6.16 o
  -8  -2   5      164.81      152.25     10.82 o
  -7  -2   5      677.95      688.91     19.26 o
  -6  -2   5      452.61      479.54     12.21 o
  -5  -2   5       93.18       95.82      4.07 o
  -4  -2   5      141.49      136.60      4.15 o
  -3  -2   5     1543.27     1443.38     21.86 o
  -2  -2   5     5383.15     5343.14     77.27 o
  -1  -2   5       15.32       20.69      1.12 o
   0  -2   5       10.91       12.88      0.72 o
   1  -2   5     2054.98     2047.67     39.73 o
   2  -2   5       53.76       38.14      1.90 o
   3  -2   5       67.51       61.81      3.00 o
   4  -2   5       13.15       17.12      3.02 o
   5  -2   5      660.10      626.71     14.00 o
   6  -2   5      113.11      104.18      5.50 o
   7  -2   5        8.27        5.14      5.48 o
   8  -2   5       44.87       47.24      7.53 o
  -8  -1   5      861.74      916.95     28.91 o
  -7  -1   5        2.77        5.76      5.26 o
  -6  -1   5     1388.07     1375.82     25.97 o
  -5  -1   5      146.29      145.20      5.08 o
  -4  -1   5      528.63      477.82     12.02 o
  -3  -1   5       15.90       11.06      1.35 o
  -2  -1   5    13890.71    13058.98    257.91 o
  -1  -1   5     1710.12     1675.44     26.91 o
   0  -1   5      107.30      101.49      1.84 o
   1  -1   5      144.76      135.00      2.64 o
   2  -1   5     2490.11     2401.77     44.87 o
   3  -1   5      216.73      223.45      4.84 o
   4  -1   5      292.36      288.42      8.43 o
   5  -1   5      232.84      211.75      5.88 o
   6  -1   5     1461.68     1481.96     31.81 o
   7  -1   5      128.60      120.50      9.59 o
   8  -1   5       28.86       40.40      8.22 o
  -8   0   5        1.33        1.79      6.14 o
  -7   0   5      451.73      472.33     17.49 o
  -6   0   5      445.98      448.21     15.79 o
  -5   0   5      524.39      519.38      9.63 o
  -4   0   5       20.98       28.33      2.08 o
  -3   0   5      147.45      137.46      3.01 o
  -2   0   5     4637.02     4717.98     63.46 o
  -1   0   5     1424.78     1384.07     22.04 o
   0   0   5     2849.79     2909.54     38.88 o
   1   0   5       56.17       73.85      1.60 o
   2   0   5      834.33      782.20     12.25 o
   3   0   5     3574.51     3572.41     54.85 o
   4   0   5      668.42      742.09     14.45 o
   5   0   5       75.95       65.37      2.62 o
   6   0   5      671.67      689.01     15.80 o
   7   0   5      294.76      296.47     15.75 o
   8   0   5       72.61       75.66      9.59 o
   9   0   5        1.85        6.16      8.56 o
  -8   1   5      232.09      210.35     12.53 o
  -7   1   5       28.22       20.72      6.50 o
  -6   1   5       87.08       83.83      7.31 o
  -5   1   5     1702.67     1606.96     61.28 o
  -4   1   5      808.98      790.98     13.87 o
  -3   1   5      118.59      111.80      3.83 o
  -2   1   5       17.44       23.53      1.32 o
  -1   1   5     5707.94     5714.65     90.07 o
   0   1   5     3226.72     3396.64     50.75 o
   1   1   5     7630.68     7440.77     96.13 o
   2   1   5     3139.61     3441.66     40.37 o
   3   1   5     6364.74     6419.34    104.98 o
   4   1   5      192.53      176.17      3.20 o
   5   1   5     1938.56     1978.88     30.75 o
   6   1   5       13.79       10.36      2.27 o
   7   1   5     1323.38     1301.93     51.01 o
   8   1   5       58.94       68.81      9.59 o
   9   1   5      246.74      263.60     17.80 o
  -7   2   5      104.96      103.36      8.87 o
  -6   2   5       38.77       37.53      5.93 o
  -5   2   5      329.65      317.23     12.67 o
  -4   2   5      245.61      227.99      9.65 o
  -3   2   5       27.24       34.04      2.62 o
  -2   2   5      906.20      927.70     14.20 o
  -1   2   5     2233.46     2399.49     35.18 o
   0   2   5     2818.82     2734.45     39.89 o
   1   2   5       27.83       31.12      1.41 o
   2   2   5       18.78       18.73      0.83 o
   3   2   5     1191.68     1169.71     15.71 o
   4   2   5     4728.07     4771.49     66.78 o
   5   2   5      609.19      672.58     10.14 o
   6   2   5      561.79      531.18     13.31 o
   7   2   5      602.63      609.37     27.39 o
   8   2   5      247.31      240.33     16.43 o
   9   2   5       23.80       22.59      9.24 o
  -7   3   5      616.19      619.64     32.18 o
  -6   3   5       59.53       12.32      5.14 o
  -5   3   5      106.06      103.05     11.64 o
  -4   3   5     1060.49     1065.72     44.50 o
  -3   3   5     1846.34     1803.28     38.75 o
  -2   3   5     1132.35     1141.48     24.99 o
  -1   3   5     2536.41     2684.02     39.25 o
   0   3   5     1463.96     1423.98     27.23 o
   1   3   5     1675.24     1592.95     25.80 o
   2   3   5       45.36       44.74      1.48 o
   3   3   5      329.34      373.40      4.94 o
   4   3   5     3556.98     3693.29     48.46 o
   5   3   5      539.63      555.14      8.22 o
   6   3   5      531.60      528.51     11.30 o
   7   3   5        4.08        1.71      6.50 o
   8   3   5     1008.52     1107.82     46.22 o
   9   3   5      319.15      322.83     20.54 o
  -6   4   5      482.43      490.92     27.05 o
  -5   4   5        2.90       -1.03      7.87 o
  -4   4   5       32.75       35.95      8.22 o
  -3   4   5      113.71      123.24     10.95 o
  -2   4   5      345.32      346.85      9.42 o
  -1   4   5       11.06        9.66      1.48 o
   0   4   5      269.89      273.82      6.23 o
   1   4   5     3586.96     3562.87     56.78 o
   2   4   5     1972.15     2004.70     30.49 o
   3   4   5     1547.71     1603.24     20.53 o
   4   4   5        2.71        2.74      0.96 o
   5   4   5     1473.67     1494.17     18.26 o
   6   4   5     1557.82     1519.45     27.03 o
   7   4   5       10.43       12.09      8.90 o
   8   4   5       21.37       28.07      9.24 o
   9   4   5      569.21      519.68     27.39 o
  -6   5   5      432.60      454.97     26.36 o
  -5   5   5        0.40        5.14      8.90 o
  -4   5   5      292.17      280.38     18.49 o
  -3   5   5      316.47      324.54     18.83 o
  -2   5   5     2478.83     2487.81     94.14 o
  -1   5   5      114.29      102.80      4.71 o
   0   5   5     1108.96     1074.22     17.94 o
   1   5   5      457.64      459.77      7.81 o
   2   5   5      627.71      606.75     10.72 o
   3   5   5        2.96        2.53      1.25 o
   4   5   5      536.95      526.58      8.06 o
   5   5   5      216.19      220.33      7.21 o
   6   5   5     2179.71     2183.05     38.26 o
   7   5   5       15.06        9.83      4.68 o
   8   5   5      154.88      168.09     15.75 o
   9   5   5      130.93      150.29     15.41 o
  -5   6   5      306.45      332.42     22.94 o
  -4   6   5       65.12       51.01     11.30 o
  -3   6   5      109.63       94.49     11.30 o
  -2   6   5     2011.76     1907.54     74.29 o
  -1   6   5     1474.57     1434.76     56.49 o
   0   6   5       11.01       12.67      1.51 o
   1   6   5      457.16      452.30      8.52 o
   2   6   5     2079.50     2055.93     27.66 o
   3   6   5     2684.37     2800.01     40.12 o
   4   6   5      399.78      403.84      6.99 o
   5   6   5      626.87      660.97     10.18 o
   6   6   5      460.59      440.63     10.74 o
   7   6   5     1045.05     1089.03     26.72 o
   8   6   5        2.78        7.53      9.59 o
   9   6   5       35.47       32.47      7.36 o
  -4   7   5        2.49       -3.08      9.59 o
  -3   7   5       28.10       25.68      9.59 o
  -2   7   5       68.52       60.59     10.61 o
  -1   7   5      940.25      863.05     36.97 o
   0   7   5      545.81      516.37     16.52 o
   1   7   5       29.65       27.46      2.88 o
   2   7   5      109.57      114.30      3.53 o
   3   7   5     1423.03     1433.83     23.10 o
   4   7   5       75.01       66.08      2.68 o
   5   7   5       47.85       55.72      2.92 o
   6   7   5      161.03      166.27      6.67 o
   7   7   5      417.79      443.80     11.34 o
   8   7   5      217.62      221.66     11.68 o
   9   7   5       85.96       76.34     14.04 o
  -3   8   5      175.76      172.54     16.43 o
  -2   8   5        2.87        3.42      9.24 o
  -1   8   5       19.67       19.49      5.10 o
   0   8   5      453.24      440.02     14.96 o
   1   8   5        7.31        3.43      2.29 o
   2   8   5       12.16       14.71      2.42 o
   3   8   5      133.10      135.48      4.49 o
   4   8   5      376.13      412.59      8.12 o
   5   8   5       28.91       28.26      3.00 o
   6   8   5      264.63      264.98     11.38 o
   7   8   5      108.50      110.84      7.99 o
   8   8   5      239.55      255.39     17.46 o
  -2   9   5        4.46        9.91      5.89 o
  -1   9   5        8.56       14.44      4.60 o
   0   9   5       84.38       80.73      5.11 o
   1   9   5      161.92      146.18     12.67 o
   2   9   5       53.97       59.14      3.41 o
   3   9   5        3.67        3.16      2.95 o
   4   9   5      698.19      685.21     13.29 o
   5   9   5      140.04      154.59      6.18 o
   6   9   5       84.81       91.03      7.36 o
   7   9   5       44.41       35.99      6.65 o
   8   9   5       54.08       59.23     10.61 o
   0  10   5        1.78        4.16      4.09 o
   1  10   5       81.00      100.65     10.61 o
   2  10   5      623.77      585.94     16.05 o
   3  10   5       15.83       12.51      5.19 o
   4  10   5        0.19        1.71      3.34 o
   5  10   5      265.59      270.19      7.43 o
   6  10   5       99.56      103.71      7.94 o
   7  10   5        3.13        3.58     12.32 o
   2  11   5       94.47       99.18      6.81 o
   3  11   5       66.10       76.99      6.33 o
   4  11   5       29.24       25.27      3.91 o
   5  11   5      152.42      169.46     12.32 o
  -5 -10   6       73.03       74.08      6.27 o
  -4 -10   6      105.42       99.90      7.89 o
  -3 -10   6        0.65        3.23      4.61 o
  -2 -10   6      103.45       99.37      6.74 o
  -1 -10   6        9.69        1.32      5.59 o
   0 -10   6        1.68        6.77      7.19 o
  -6  -9   6      276.62      286.18     21.46 o
  -5  -9   6      515.21      502.30     16.42 o
  -4  -9   6       56.90       53.63      4.07 o
  -3  -9   6       16.07       18.30      4.51 o
  -2  -9   6       64.82       72.57      5.81 o
  -1  -9   6      387.77      402.12     12.24 o
   0  -9   6       20.26       19.80      4.27 o
   1  -9   6        5.82        2.19      4.04 o
   2  -9   6      191.33      184.61      9.20 o
  -7  -8   6      122.87      131.58      8.35 o
  -6  -8   6       11.21        9.14      4.73 o
  -4  -8   6      336.80      332.02      8.87 o
  -3  -8   6       13.50       17.65      2.92 o
  -2  -8   6       28.03       23.81      4.12 o
  -1  -8   6     1364.74     1396.64     32.61 o
   0  -8   6      209.27      209.64      7.61 o
   1  -8   6        1.49       -2.41      3.35 o
   2  -8   6       72.33       67.85      5.09 o
   3  -8   6      108.34      118.73      6.21 o
  -8  -7   6       61.03       68.10      7.33 o
  -7  -7   6       46.96       49.82      6.12 o
  -6  -7   6      121.49      119.01     10.46 o
  -5  -7   6       11.52        3.21      3.41 o
  -4  -7   6      908.20      914.40     19.10 o
  -3  -7   6      306.26      292.28      6.81 o
  -2  -7   6      188.50      178.66      8.14 o
  -1  -7   6      182.52      193.05      6.93 o
   0  -7   6      197.04      193.97      6.94 o
   1  -7   6        1.76        2.38      2.95 o
   2  -7   6       65.31       61.37      4.31 o
   3  -7   6      151.70      130.08      8.56 o
   4  -7   6      217.85      228.96     11.15 o
  -8  -6   6       60.03       76.08      6.14 o
  -7  -6   6      607.75      628.30     18.34 o
  -6  -6   6        4.12        3.85      4.26 o
  -5  -6   6       16.71        9.43      3.86 o
  -4  -6   6      206.56      230.23      7.14 o
  -3  -6   6      586.97      592.02      9.96 o
  -2  -6   6        6.35        5.44      1.51 o
  -1  -6   6       54.89       49.44      3.60 o
   0  -6   6     1001.01     1013.12     23.52 o
   1  -6   6     1652.29     1679.99     37.94 o
   2  -6   6      142.68      152.75      5.83 o
   3  -6   6       67.31       78.65      4.56 o
   4  -6   6      150.07      167.23      9.64 o
   5  -6   6      162.70      169.66     10.13 o
  -8  -5   6       13.85        8.60      8.62 o
  -7  -5   6      757.70      757.24     15.81 o
  -6  -5   6      872.63      902.81     20.20 o
  -5  -5   6      312.96      299.32     12.61 o
  -4  -5   6       26.18       21.33      2.24 o
  -3  -5   6      160.87      156.30      3.92 o
  -2  -5   6     1972.42     1950.61     27.95 o
  -1  -5   6      418.31      449.24      9.49 o
   0  -5   6        3.35        2.13      1.45 o
   1  -5   6      646.50      648.61     12.44 o
   2  -5   6      388.18      385.10      8.56 o
   3  -5   6       47.25       46.81      2.51 o
   4  -5   6        2.84        0.96      3.94 o
   5  -5   6      318.45      311.73     12.50 o
   6  -5   6       48.44       46.47      6.48 o
  -8  -4   6       46.44       38.62      6.11 o
  -7  -4   6      118.43      107.97      5.71 o
  -6  -4   6     2026.77     2000.72     32.84 o
  -5  -4   6      366.98      334.62     11.36 o
  -4  -4   6     1271.12     1210.06     19.02 o
  -3  -4   6      665.97      661.25     10.86 o
  -2  -4   6     2817.97     2873.54     40.83 o
  -1  -4   6       91.08       94.77      3.18 o
   0  -4   6      580.99      609.60     10.20 o
   1  -4   6      330.71      332.73      6.62 o
   2  -4   6     2807.62     2934.54     64.14 o
   3  -4   6      440.10      439.41      8.99 o
   4  -4   6       28.84       33.98      4.19 o
   5  -4   6        0.64       -2.03      3.29 o
   6  -4   6      248.31      250.94      8.97 o
  -8  -3   6       93.60       98.74      6.43 o
  -7  -3   6      370.82      343.15     11.56 o
  -6  -3   6      811.51      773.19     15.32 o
  -5  -3   6     1554.32     1560.15     34.10 o
  -4  -3   6      222.07      232.76      5.22 o
  -3  -3   6     1122.41      991.79     15.52 o
  -2  -3   6       77.14       71.65      2.96 o
  -1  -3   6     3631.59     3699.24     46.42 o
   0  -3   6        1.58        1.48      1.15 o
   1  -3   6     1760.35     1876.97     32.38 o
   2  -3   6     3160.31     3181.77     87.54 o
   3  -3   6     1512.52     1493.08     51.18 o
   4  -3   6       55.66       61.01      4.34 o
   5  -3   6        4.56        4.24      2.87 o
   6  -3   6      445.84      442.20      9.27 o
   7  -3   6      587.63      629.23     25.33 o
  -8  -2   6      690.65      692.59     24.26 o
  -7  -2   6       55.00       57.66      5.13 o
  -6  -2   6      112.40      102.30      8.70 o
  -5  -2   6     2157.37     2037.30     41.80 o
  -4  -2   6      707.72      677.40     12.12 o
  -3  -2   6      818.35      842.29     14.25 o
  -2  -2   6       61.86       52.93      2.05 o
  -1  -2   6     3436.15     3550.17     46.58 o
   0  -2   6      872.83      918.53     16.07 o
   1  -2   6     1160.51     1193.51     20.57 o
   2  -2   6       18.34       13.50      1.48 o
   3  -2   6     2453.23     2458.65     45.63 o
   4  -2   6      625.97      630.53     11.02 o
   5  -2   6      179.09      175.61      4.09 o
   6  -2   6       24.60       25.13      2.20 o
   7  -2   6     2016.76     1335.82     50.32 o
   8  -2   6      125.39      145.15     10.95 o
  -8  -1   6      256.67      263.94     15.41 o
  -7  -1   6      162.76      158.37     17.63 o
  -6  -1   6      223.76      225.97      7.85 o
  -5  -1   6        1.72        1.04      1.81 o
  -4  -1   6     1833.02     1783.06     25.65 o
  -3  -1   6      671.27      612.84     11.04 o
  -2  -1   6      969.70     1009.45     15.25 o
  -1  -1   6     1823.71     1860.33     27.33 o
   0  -1   6     2388.82     2292.07     31.68 o
   1  -1   6       77.16      103.95      2.40 o
   2  -1   6     2611.40     2764.30     51.57 o
   3  -1   6      157.51      134.53      3.86 o
   4  -1   6     2358.37     2392.33     44.70 o
   5  -1   6       89.74       91.11      3.21 o
   6  -1   6       27.22       31.36      2.82 o
   7  -1   6       42.26       30.47      6.50 o
   8  -1   6      531.72      530.29     23.96 o
  -8   0   6       64.56       82.51      9.20 o
  -7   0   6      597.78      573.49     20.16 o
  -6   0   6        4.38        4.33      5.26 o
  -5   0   6      509.81      496.81      8.90 o
  -4   0   6     3314.19     3285.68     49.72 o
  -3   0   6     4224.74     4270.85     59.13 o
  -2   0   6      365.09      390.16      7.14 o
  -1   0   6      766.14      793.28     17.52 o
   0   0   6       58.32       40.30      1.57 o
   1   0   6     9685.41     9253.40    142.23 o
   2   0   6      161.32      176.63      2.81 o
   3   0   6      928.01      935.11     14.71 o
   4   0   6      274.06      289.85      5.61 o
   5   0   6      593.57      553.75     10.19 o
   6   0   6       93.49      104.37      4.32 o
   7   0   6       22.80       13.35      6.16 o
   8   0   6      179.29      176.99     13.35 o
  -7   1   6      384.84      400.49     16.47 o
  -6   1   6      978.71      993.48     41.08 o
  -5   1   6       14.12       16.54      5.01 o
  -4   1   6      979.63      946.63     16.17 o
  -3   1   6     1807.35     1764.26     24.57 o
  -2   1   6     6565.25     6618.14     95.68 o
  -1   1   6       47.53       58.19      2.27 o
   0   1   6        3.30        7.32      1.26 o
   1   1   6     3860.14     3674.54     50.34 o
   2   1   6     4952.82     5079.87     57.31 o
   3   1   6      210.26      220.46      5.08 o
   4   1   6       83.89       98.64      2.05 o
   5   1   6      736.01      689.92     10.55 o
   6   1   6     1416.65     1404.55     37.14 o
   7   1   6      131.44      121.53     10.61 o
   8   1   6        0.42       -3.42      6.85 o
   9   1   6      102.19      102.36     11.98 o
  -7   2   6        6.44        6.93      7.53 o
  -6   2   6      672.51      632.36     39.20 o
  -5   2   6       13.06       10.04      5.18 o
  -4   2   6      523.68      506.81     16.79 o
  -3   2   6        7.36       12.86      1.59 o
  -2   2   6     5482.17     5525.49     80.05 o
  -1   2   6       56.64       58.06      2.07 o
   0   2   6     1267.89     1320.84     24.25 o
   1   2   6       13.35       11.06      1.21 o
   2   2   6     2657.55     2413.87     29.79 o
   3   2   6     1188.89     1231.05     16.47 o
   4   2   6      212.82      203.16      3.70 o
   5   2   6      586.35      611.88     12.68 o
   6   2   6      507.70      481.56     15.84 o
   7   2   6       95.12       68.81      9.24 o
   8   2   6      103.04      117.42     11.64 o
   9   2   6      118.39      132.83     13.69 o
  -6   3   6      135.84      151.66     15.41 o
  -5   3   6     1677.18     1688.44     68.13 o
  -4   3   6       34.44       24.31      7.87 o
  -3   3   6      416.43      388.36     12.67 o
  -2   3   6      374.33      382.97      8.18 o
  -1   3   6      831.62      805.33     12.62 o
   0   3   6       32.58       51.74      2.00 o
   1   3   6      479.67      472.52      9.53 o
   2   3   6     5031.54     5091.84     70.16 o
   3   3   6     6965.72     7219.64     84.74 o
   4   3   6      641.45      707.96     10.09 o
   5   3   6     1089.35     1089.73     17.59 o
   6   3   6      520.21      565.65     18.83 o
   7   3   6      972.60      948.29     39.71 o
   8   3   6        7.04       -1.37      7.87 o
   9   3   6       23.17       20.88      9.59 o
  -6   4   6      132.60      157.48     15.75 o
  -5   4   6      186.70      166.72     15.41 o
  -4   4   6       32.69       23.62      8.56 o
  -3   4   6      127.12       99.62     10.61 o
  -2   4   6      131.67      123.43      6.42 o
  -1   4   6     2094.25     2139.91     34.63 o
   0   4   6      747.00      687.45     14.92 o
   1   4   6      406.34      408.52      7.64 o
   2   4   6      148.98      169.89      3.80 o
   3   4   6      704.06      616.18      8.84 o
   4   4   6     1275.37     1334.36     17.30 o
   5   4   6       77.55       65.21      2.63 o
   6   4   6       25.11       36.17      4.15 o
   7   4   6     1173.73     1218.74     49.64 o
   8   4   6       64.14       61.28     10.95 o
   9   4   6      109.44       99.62     13.35 o
  -5   5   6       34.27       44.16     11.64 o
  -4   5   6      520.43      549.12     27.39 o
  -3   5   6      730.85      679.21     31.15 o
  -2   5   6      454.22      447.44     22.59 o
  -1   5   6      162.23      152.36      5.81 o
   0   5   6      988.88      954.11     20.06 o
   1   5   6       52.58       49.87      3.39 o
   2   5   6       81.08       79.11      3.27 o
   3   5   6     1218.09     1235.54     18.22 o
   4   5   6     1501.49     1518.71     21.04 o
   5   5   6        5.26        4.24      1.59 o
   6   5   6      295.37      271.91      7.62 o
   7   5   6     1001.71      933.57     40.40 o
   8   5   6      292.98      329.36     20.88 o
   9   5   6        0.10       -5.82      9.59 o
  -5   6   6       18.69       10.95     10.61 o
  -4   6   6       47.09       46.22     11.30 o
  -3   6   6      152.34      161.59     14.04 o
  -2   6   6       24.97       21.23      8.22 o
  -1   6   6       48.26       47.24      7.87 o
   0   6   6      202.60      179.39      6.57 o
   1   6   6      577.65      598.91     16.27 o
   2   6   6      245.20      264.85      5.59 o
   3   6   6      184.57      175.82      4.00 o
   4   6   6      648.59      646.30     10.38 o
   5   6   6      861.22      883.83     13.10 o
   6   6   6       20.57       15.96      3.08 o
   7   6   6       82.31       65.73      6.97 o
   8   6   6     1139.52     1151.30     49.98 o
   9   6   6      188.26      181.78     17.46 o
  -4   7   6        3.00        6.50      9.93 o
  -3   7   6      260.22      244.78     18.14 o
  -2   7   6      434.63      415.95     22.94 o
  -1   7   6        4.87       11.64      7.53 o
   0   7   6      145.30      129.06     11.30 o
   1   7   6     1563.31     1555.21     28.98 o
   2   7   6       57.88       62.09      2.60 o
   3   7   6      275.18      269.07      5.82 o
   4   7   6       63.33       61.66      3.05 o
   5   7   6      759.32      784.59     13.46 o
   6   7   6      742.48      720.94     16.01 o
   7   7   6      194.90      198.14      7.31 o
   8   7   6        0.09       21.23     10.61 o
   9   7   6      255.80      249.91     20.88 o
  -3   8   6       75.40       97.23     14.04 o
  -2   8   6     1033.80     1038.67     45.19 o
  -1   8   6       53.46       41.08      9.59 o
   0   8   6       12.06       13.84      4.85 o
   1   8   6      201.21      197.77      6.45 o
   2   8   6     1214.79     1188.66     19.09 o
   3   8   6       10.78       13.09      2.62 o
   4   8   6      277.13      288.21      6.38 o
   5   8   6       71.06       67.11      3.53 o
   6   8   6     1252.26     1221.75     34.01 o
   7   8   6       26.79       21.08      5.55 o
   8   8   6      125.10      140.02     13.69 o
  -2   9   6      339.94      333.67     23.11 o
  -1   9   6      353.89      376.39     15.11 o
   0   9   6       15.97       19.42      4.74 o
   1   9   6       34.25       25.18      3.74 o
   2   9   6      402.51      420.51     10.62 o
   3   9   6      765.40      761.73     14.40 o
   4   9   6        1.03       -1.91      2.66 o
   5   9   6      133.59      140.68      5.18 o
   6   9   6      149.21      153.46      9.19 o
   7   9   6      304.86      286.62     12.71 o
   8   9   6       73.29      102.36     11.98 o
   0  10   6      410.13      389.51     11.10 o
   1  10   6        0.66        0.33      5.75 o
   2  10   6      112.83      110.83      6.63 o
   3  10   6      310.07      337.97      8.91 o
   4  10   6       15.18       16.42      3.61 o
   5  10   6        4.36       14.30      5.59 o
   6  10   6        0.26        1.83      7.19 o
   7  10   6      225.13      239.73     12.07 o
   2  11   6       29.01       32.86      8.56 o
   3  11   6      128.98      128.11      7.33 o
   4  11   6      428.64      441.32     11.17 o
   5  11   6       48.92       50.32      8.56 o
  -5 -10   7       83.66       79.08     13.01 o
  -4 -10   7      180.39      178.11      9.34 o
  -3 -10   7       50.38       52.00      6.22 o
  -2 -10   7        9.43        5.78      5.01 o
  -1 -10   7        2.45       -5.50      5.50 o
  -6  -9   7       93.13      115.71      9.93 o
  -5  -9   7       54.71       58.88      5.14 o
  -4  -9   7       83.96       83.67      6.66 o
  -3  -9   7      210.44      228.76      9.13 o
  -2  -9   7        0.73        1.10      4.33 o
  -1  -9   7        7.56        5.89      4.28 o
   0  -9   7      193.76      183.96      7.90 o
   1  -9   7      276.96      286.08     10.13 o
  -7  -8   7       54.43       44.69      6.60 o
  -6  -8   7      438.16      437.52     20.20 o
  -5  -8   7       11.32       15.80      3.97 o
  -4  -8   7      294.72      299.14      8.56 o
  -3  -8   7      596.30      589.63     13.10 o
  -2  -8   7      429.56      428.11     12.42 o
  -1  -8   7        2.45        2.53      3.76 o
   0  -8   7       40.19       41.65      4.44 o
   1  -8   7       11.78       12.42      3.90 o
   2  -8   7      107.93      114.49      7.63 o
   3  -8   7       13.45        9.08      4.12 o
  -7  -7   7       11.31       15.47      5.47 o
  -6  -7   7      773.73      738.06     31.70 o
  -5  -7   7      227.57      228.96      9.68 o
  -4  -7   7      156.05      150.19      9.24 o
  -3  -7   7      183.18      196.16      7.61 o
  -2  -7   7      886.21      876.27     21.51 o
  -1  -7   7      140.89      153.07      6.77 o
   0  -7   7      219.30      208.80      7.34 o
   1  -7   7      132.75      126.09      6.80 o
   2  -7   7     1597.70     1619.42     36.82 o
   3  -7   7       73.98       81.94      4.83 o
   4  -7   7        9.44       10.61      3.67 o
  -8  -6   7        2.80       -2.76      4.78 o
  -7  -6   7      459.61      488.16     15.44 o
  -6  -6   7      250.89      280.96     10.65 o
  -5  -6   7     1745.29     1715.32     76.10 o
  -4  -6   7       14.19       16.36      2.80 o
  -3  -6   7      663.70      660.83     12.89 o
  -2  -6   7      244.16      248.30      5.88 o
  -1  -6   7     2095.69     2128.38     47.79 o
   0  -6   7        5.79        8.97      2.80 o
   1  -6   7       53.55       49.92      3.76 o
   2  -6   7        6.93        9.64      2.93 o
   3  -6   7      466.52      514.76     17.40 o
   4  -6   7        3.80        1.46      2.26 o
   5  -6   7       10.08       12.11      5.75 o
  -8  -5   7      133.74      139.84     14.38 o
  -7  -5   7        7.19        8.85      3.91 o
  -6  -5   7       64.15       53.77      4.73 o
  -5  -5   7      317.59      344.06      7.73 o
  -4  -5   7     2429.29     2357.59     38.58 o
  -3  -5   7        4.85        4.23      2.07 o
  -2  -5   7       33.42       31.12      1.92 o
  -1  -5   7     1306.88     1335.92     21.64 o
   0  -5   7     1039.04     1086.14     19.71 o
   1  -5   7        4.52        5.67      1.62 o
   2  -5   7        3.03        5.97      1.59 o
   3  -5   7      572.24      574.22     11.85 o
   4  -5   7      181.93      180.23     13.18 o
   5  -5   7       81.39       77.09      8.22 o
   6  -5   7        0.41        2.74      7.53 o
  -8  -4   7      259.78      248.70     10.85 o
  -7  -4   7      392.36      385.78     10.78 o
  -6  -4   7      346.46      347.82      8.22 o
  -5  -4   7       41.16       32.95      4.87 o
  -4  -4   7      886.87      877.83     14.37 o
  -3  -4   7      238.56      250.31      7.21 o
  -2  -4   7      192.27      176.49      3.82 o
  -1  -4   7      283.61      304.54      4.65 o
   0  -4   7      989.61      940.33     15.31 o
   1  -4   7     1378.04     1482.50     26.00 o
   2  -4   7       10.99       16.99      1.93 o
   3  -4   7      308.77      306.53      6.90 o
   4  -4   7      720.53      735.95     22.37 o
   5  -4   7       21.15       21.99      5.65 o
   6  -4   7       12.71       10.36      4.92 o
  -8  -3   7       32.95       23.60      5.15 o
  -7  -3   7     1328.79     1455.41     34.11 o
  -6  -3   7       96.85      110.04      5.43 o
  -5  -3   7      365.03      380.75      8.33 o
  -4  -3   7       29.45       34.45      2.60 o
  -3  -3   7     1268.48     1219.90     19.27 o
  -2  -3   7       50.35       57.15      3.19 o
  -1  -3   7     1627.67     1653.35     21.26 o
   0  -3   7     1101.93     1177.45     18.81 o
   1  -3   7     2629.76     2692.76     46.32 o
   2  -3   7       78.38       75.59      3.37 o
   3  -3   7       95.00       84.22      3.63 o
   4  -3   7      183.00      165.80      7.21 o
   5  -3   7      464.27      483.11     15.50 o
   6  -3   7       31.33       39.41      2.42 o
   7  -3   7       51.85       59.23      6.16 o
  -8  -2   7       19.48        8.01      7.21 o
  -7  -2   7      973.16      947.12     29.84 o
  -6  -2   7     1109.71     1101.18     40.26 o
  -5  -2   7       13.26       22.86      2.93 o
  -4  -2   7     1207.88     1149.65     20.47 o
  -3  -2   7      366.36      322.18      6.66 o
  -2  -2   7     3469.99     3358.36     48.96 o
  -1  -2   7      187.79      186.70      3.55 o
   0  -2   7        5.17        6.81      0.89 o
   1  -2   7      548.86      489.18     10.24 o
   2  -2   7     1545.18     1570.10     34.65 o
   3  -2   7        4.78        5.32      2.29 o
   4  -2   7        1.67        1.54      1.43 o
   5  -2   7      382.36      385.62      8.19 o
   6  -2   7      451.65      460.80      8.88 o
   7  -2   7       32.63        0.00      1.71 o
   8  -2   7        9.56       14.72      6.85 o
  -8  -1   7        4.79       15.19      7.57 o
  -7  -1   7        1.01        0.72     10.78 o
  -6  -1   7     1522.30     1487.32     40.13 o
  -5  -1   7      246.59      225.11      6.31 o
  -4  -1   7      769.73      756.93     13.10 o
  -3  -1   7      509.36      517.03      8.89 o
  -2  -1   7     2539.62     2353.80     33.95 o
  -1  -1   7      766.50      761.30     14.05 o
   0  -1   7     3127.47     3042.71     44.22 o
   1  -1   7      128.66      173.31      5.23 o
   2  -1   7     2746.84     2672.88     43.57 o
   3  -1   7      274.24      254.56      6.55 o
   4  -1   7      291.55      292.84      6.29 o
   5  -1   7      171.70      170.84      4.46 o
   6  -1   7     1267.68     1285.26     22.03 o
   7  -1   7        0.35        8.90      5.82 o
   8  -1   7        4.37       -4.79      6.50 o
  -8   0   7       83.41      100.31     15.41 o
  -7   0   7      535.97      537.16     23.62 o
  -6   0   7      275.17      287.57     17.46 o
  -5   0   7     1814.03     1795.53     31.27 o
  -4   0   7      304.76      296.81      6.16 o
  -3   0   7      354.45      339.64      6.15 o
  -2   0   7      750.86      720.78     13.78 o
  -1   0   7     3178.20     3141.45     48.70 o
   0   0   7       22.57       22.59      1.56 o
   1   0   7      672.67      676.91      9.19 o
   2   0   7     4967.02     5111.06     77.93 o
   3   0   7     1794.49     1709.98     28.15 o
   4   0   7      149.06      151.49      3.12 o
   5   0   7      328.65      322.81      6.33 o
   6   0   7      839.66      859.79     17.04 o
   7   0   7     3233.58     3219.06    117.77 o
   8   0   7       36.75       33.55      8.22 o
  -7   1   7        1.50        7.53      8.56 o
  -6   1   7       14.86       16.10      5.99 o
  -5   1   7      361.01      361.70     14.23 o
  -4   1   7       19.26       19.83      2.60 o
  -3   1   7       23.79       27.91      2.01 o
  -2   1   7        7.54       10.49      1.67 o
  -1   1   7     4488.27     4623.85     88.80 o
   0   1   7      243.24      197.95      4.69 o
   1   1   7     2699.10     2751.69     38.03 o
   2   1   7      456.54      482.62      6.16 o
   3   1   7     2648.40     2474.29     38.14 o
   4   1   7      747.20      770.87     15.22 o
   5   1   7       57.38       57.41      1.85 o
   6   1   7      225.29      214.99     12.67 o
   7   1   7     1244.20     1163.28     45.87 o
   8   1   7       78.98       80.11      9.93 o
   9   1   7       90.07      114.69     12.67 o
  -6   2   7      218.91      228.00     18.14 o
  -5   2   7        0.43        2.40      8.22 o
  -4   2   7     4952.47     5008.83    185.89 o
  -3   2   7      495.12      496.00     10.14 o
  -2   2   7       78.23       80.79      3.04 o
  -1   2   7       14.54       11.08      1.63 o
   0   2   7     1987.04     1914.94     35.07 o
   1   2   7      669.78      673.74     10.95 o
   2   2   7      832.46      839.73     10.86 o
   3   2   7      457.33      531.36      8.22 o
   4   2   7     1537.73     1530.03     23.90 o
   5   2   7      141.36      141.82      4.45 o
   6   2   7     1162.24     1171.50     46.22 o
   7   2   7        1.53       -0.34      6.50 o
   8   2   7      806.42      796.63     34.92 o
   9   2   7        1.26       -7.87      7.87 o
  -6   3   7       26.89       31.50     10.95 o
  -5   3   7       68.90       60.25     10.95 o
  -4   3   7      116.16      109.21     11.98 o
  -3   3   7     1376.79     1430.42     38.73 o
  -2   3   7      228.35      252.63      5.46 o
  -1   3   7      641.95      614.47     10.08 o
   0   3   7     1168.44     1180.14     19.73 o
   1   3   7    11491.96    11281.83    199.15 o
   2   3   7       77.57       92.33      3.24 o
   3   3   7      660.74      651.62      7.51 o
   4   3   7      236.41      220.80      4.76 o
   5   3   7      955.53      962.56     15.76 o
   6   3   7       44.81       37.67      4.62 o
   7   3   7      317.55      294.07     17.46 o
   8   3   7      144.73      122.90     12.32 o
   9   3   7      274.66      305.71     19.86 o
  -6   4   7      412.55      462.51     27.05 o
  -5   4   7      226.41      270.79     19.51 o
  -4   4   7       84.60       84.90     11.30 o
  -3   4   7      808.13      779.17     34.58 o
  -2   4   7     1376.38     1379.88     25.32 o
  -1   4   7       75.65       83.75      3.58 o
   0   4   7       81.12       85.85      3.05 o
   1   4   7     2065.34     1992.84     36.40 o
   2   4   7     2401.85     2321.98     35.37 o
   3   4   7      318.62      314.47      4.68 o
   4   4   7        8.23       13.10      1.03 o
   5   4   7     1049.32     1044.45     17.24 o
   6   4   7      717.38      719.96     15.82 o
   7   4   7     1022.87      966.09     40.74 o
   8   4   7       63.84       62.99     10.27 o
   9   4   7      460.48      501.19     27.39 o
  -5   5   7      318.01      315.30     21.91 o
  -4   5   7      332.54      318.38     20.20 o
  -3   5   7        1.40        3.77      7.19 o
  -2   5   7     1214.29     1200.94     48.96 o
  -1   5   7       32.75       37.33      2.20 o
   0   5   7      317.04      278.94      9.93 o
   1   5   7      101.24       87.98      3.55 o
   2   5   7     4910.12     4861.62     72.87 o
   3   5   7      978.77     1049.19     14.60 o
   4   5   7      731.75      816.02     15.29 o
   5   5   7       67.28       67.31      3.23 o
   6   5   7      970.37      983.50     20.29 o
   7   5   7      493.95      523.79     26.70 o
   8   5   7      232.76      231.08     18.14 o
   9   5   7      197.78      209.86     18.49 o
  -4   6   7       39.12       38.34     10.95 o
  -3   6   7      131.11      110.58     12.67 o
  -2   6   7       86.74       74.63     10.27 o
  -1   6   7      610.98      596.02     27.39 o
   0   6   7       20.55       23.61      2.30 o
   1   6   7     1584.50     1588.86     29.59 o
   2   6   7      648.53      677.20     11.58 o
   3   6   7     1407.14     1395.62     19.25 o
   4   6   7        1.56        0.78      1.61 o
   5   6   7      488.73      505.63      9.27 o
   6   6   7      400.35      425.76     10.68 o
   7   6   7     1252.94     1239.81     50.50 o
   8   6   7      102.64       87.30     12.67 o
   9   6   7       81.15       72.58     13.35 o
  -4   7   7      342.55      394.38     25.33 o
  -3   7   7       14.98        0.00      9.93 o
  -2   7   7       17.47       10.61      8.56 o
  -1   7   7      714.56      713.44     32.52 o
   0   7   7      318.62      313.79      9.94 o
   1   7   7       29.65       34.96      3.16 o
   2   7   7      140.57      133.12      4.40 o
   3   7   7      710.54      727.55     11.58 o
   4   7   7      182.22      203.02      4.66 o
   5   7   7        4.86        1.42      2.28 o
   6   7   7       36.12       43.08      3.94 o
   7   7   7      942.78      933.96     20.23 o
   8   7   7       42.67       51.01     11.98 o
   9   7   7       35.70       36.97     13.01 o
  -3   8   7      230.59      245.12     19.51 o
  -2   8   7       10.20        5.82      9.59 o
  -1   8   7       35.34       40.40      9.59 o
   0   8   7      218.28      210.85     10.95 o
   1   8   7       34.97       37.70      5.80 o
   2   8   7        6.90        9.07      2.34 o
   3   8   7       19.78       20.95      2.77 o
   4   8   7      833.15      836.53     14.48 o
   5   8   7      150.32      154.82      5.10 o
   6   8   7       12.43        8.09      5.20 o
   7   8   7      225.02      235.81     11.24 o
   8   8   7      475.54      471.06     24.31 o
  -1   9   7        1.48        2.89      5.92 o
   0   9   7       29.91       38.08      6.50 o
   1   9   7      660.75      626.27     17.30 o
   2   9   7       74.78       71.71      3.78 o
   3   9   7       32.99       34.14      3.32 o
   4   9   7       15.78       23.79      3.11 o
   5   9   7      245.43      259.55     14.21 o
   6   9   7       24.75       33.54      6.17 o
   7   9   7        2.01        1.91      5.79 o
   8   9   7       55.66       47.80      8.56 o
   0  10   7      120.80      139.46      6.95 o
   1  10   7      374.29      344.11     14.47 o
   2  10   7       47.45       50.53      5.39 o
   3  10   7       19.21       19.44      3.66 o
   4  10   7       29.58       28.93      3.95 o
   5  10   7      476.02      469.01     16.44 o
   6  10   7      309.73      308.27     13.15 o
   7  10   7      127.92       99.84      8.83 o
   3  11   7       50.20       44.52      3.81 o
   4  11   7        1.12       -4.17      4.18 o
  -4 -10   8        1.29       -3.08      9.59 o
  -3 -10   8       21.43       24.30      6.77 o
  -2 -10   8      336.71      324.95     13.55 o
  -1 -10   8       55.58       57.86     10.61 o
  -5  -9   8       37.90       40.48      4.71 o
  -4  -9   8       20.09       23.36      4.20 o
  -3  -9   8      249.96      251.41      9.98 o
  -2  -9   8        9.74       12.82      4.53 o
  -1  -9   8      585.81      593.80     16.31 o
   0  -9   8       60.52       50.57      5.46 o
   1  -9   8        4.97        1.96      4.42 o
  -7  -8   8       13.79       22.59     11.98 o
  -6  -8   8       94.42      111.95     10.27 o
  -5  -8   8      262.10      269.37     11.15 o
  -4  -8   8      246.59      241.41      7.81 o
  -3  -8   8        2.37        4.23      2.65 o
  -2  -8   8        5.30        6.41      4.17 o
  -1  -8   8       94.74       92.38      5.80 o
   0  -8   8       67.41       73.88      5.55 o
   1  -8   8        4.03        4.30      3.83 o
   2  -8   8        1.54        0.43      3.78 o
   3  -8   8      193.33      195.89      7.96 o
  -7  -7   8      603.76      626.42     18.70 o
  -6  -7   8       64.10       67.44      8.56 o
  -5  -7   8       36.55       42.20      5.58 o
  -4  -7   8      210.98      223.91      7.47 o
  -3  -7   8      294.82      295.21      7.97 o
  -2  -7   8       79.06       76.49      5.13 o
  -1  -7   8        3.22        1.31      3.39 o
   0  -7   8      351.15      359.71     10.51 o
   1  -7   8        1.68       -0.16      3.27 o
   2  -7   8        1.34       -1.09      3.38 o
   3  -7   8       15.86       15.60      4.23 o
   4  -7   8      313.57      338.88     10.06 o
  -7  -6   8      484.64      461.33     16.42 o
  -5  -6   8       36.94       36.14      4.45 o
  -4  -6   8      136.20      137.93      8.54 o
  -3  -6   8     1076.81     1071.87     21.84 o
  -2  -6   8      251.83      252.74      8.30 o
  -1  -6   8      132.27      136.93      6.00 o
   0  -6   8      143.72      144.84      6.12 o
   1  -6   8      358.71      344.40      9.74 o
   2  -6   8       54.22       50.45      3.76 o
   3  -6   8        5.76        5.74      2.36 o
   4  -6   8      243.40      225.75      7.45 o
   5  -6   8      214.84      223.62     11.16 o
  -8  -5   8      231.70      226.31     10.12 o
  -7  -5   8      109.15      108.67      6.52 o
  -5  -5   8       71.58       69.26      4.62 o
  -4  -5   8      166.26      152.94      6.78 o
  -3  -5   8     1612.25     1583.55     26.32 o
  -2  -5   8     1250.86     1223.54     22.02 o
  -1  -5   8       18.92       22.90      2.65 o
   0  -5   8      209.67      198.24      6.72 o
   1  -5   8      235.45      236.94      6.41 o
   2  -5   8     2133.11     2227.75     42.43 o
   3  -5   8        1.00        1.86      1.23 o
   4  -5   8       14.96       14.09      2.77 o
   5  -5   8      137.61      141.53      8.33 o
  -8  -4   8       60.13       52.85      6.87 o
  -7  -4   8      100.86      106.87      6.07 o
  -6  -4   8     1601.89     1482.72     29.77 o
  -5  -4   8      201.54      239.91      7.06 o
  -4  -4   8      682.50      661.79     11.42 o
  -3  -4   8       13.51       18.68      2.04 o
  -2  -4   8     2861.72     2814.86     38.31 o
  -1  -4   8      369.33      380.87      6.04 o
   0  -4   8     1809.65     1948.85     30.72 o
   1  -4   8       39.48       45.62      3.09 o
   2  -4   8     1944.58     2057.58     35.50 o
   3  -4   8      147.60      149.99      5.60 o
   4  -4   8      262.00      277.12      7.83 o
   5  -4   8       21.73       19.49      4.96 o
  -8  -3   8        4.62        2.61      4.55 o
  -7  -3   8      191.49      184.60     13.46 o
  -6  -3   8      175.92      168.79      8.30 o
  -5  -3   8     1929.03     1932.62     33.06 o
  -4  -3   8      276.17      253.19      6.46 o
  -3  -3   8      710.77      673.17     11.32 o
  -2  -3   8      194.16      203.18      4.40 o
  -1  -3   8     3491.19     3508.11     47.20 o
   0  -3   8     1059.55     1091.43     19.64 o
   1  -3   8       77.39       67.23      2.26 o
   2  -3   8      501.41      525.45      9.85 o
   3  -3   8     2334.97     2424.65     67.02 o
   4  -3   8      340.38      345.15      9.01 o
   5  -3   8      206.86      201.65      6.27 o
   6  -3   8       24.52       17.12      4.11 o
   7  -3   8      394.92      400.88     17.12 o
  -8  -2   8      420.41      392.81     17.45 o
  -7  -2   8       81.79       91.49      6.61 o
  -6  -2   8      353.95      315.39     17.00 o
  -5  -2   8      126.75      142.68      5.25 o
  -4  -2   8      950.39      923.16     15.31 o
  -3  -2   8      572.81      579.96     10.79 o
  -2  -2   8       46.87       52.91      2.37 o
  -1  -2   8     3021.59     2984.72     46.03 o
   0  -2   8     1109.59     1045.27     14.56 o
   1  -2   8       37.33       47.48      2.11 o
   2  -2   8       26.77       38.10      2.07 o
   3  -2   8      956.70      949.44     21.51 o
   4  -2   8      760.60      767.53     22.32 o
   5  -2   8       18.48       22.15      1.99 o
   6  -2   8       21.21       18.72      4.96 o
   7  -2   8       23.15        2.40      2.05 o
  -8  -1   8      537.39      593.92     22.69 o
  -7  -1   8      461.79      460.15     33.72 o
  -6  -1   8      354.37      343.59     11.04 o
  -5  -1   8       71.83       72.25      3.94 o
  -4  -1   8     2298.73     2298.50     41.97 o
  -3  -1   8     1597.67     1602.17     24.05 o
  -2  -1   8     1688.53     1691.67     25.93 o
  -1  -1   8      227.28      230.90      7.50 o
   0  -1   8     3608.78     3601.03     70.04 o
   1  -1   8     5143.11     5449.35     82.74 o
   2  -1   8     1080.69     1209.85     21.90 o
   3  -1   8      112.24      127.37      4.25 o
   4  -1   8     2313.72     2354.81     41.62 o
   5  -1   8      130.99      139.69      3.53 o
   6  -1   8      231.69      220.47     11.98 o
   7  -1   8        5.73        9.59      5.82 o
   8  -1   8      643.97      683.66     29.44 o
  -7   0   8     1071.40     1090.71     46.56 o
  -6   0   8      144.23      148.76     15.13 o
  -5   0   8      436.58      487.98     11.37 o
  -4   0   8       50.28       53.53      3.28 o
  -3   0   8     1372.47     1375.46     22.12 o
  -2   0   8      158.73      172.59      4.89 o
  -1   0   8     1387.37     1416.23     22.97 o
   0   0   8      495.93      577.34     10.10 o
   1   0   8     1317.64     1141.35     20.67 o
   2   0   8     1851.95     1928.74     29.96 o
   3   0   8     2155.75     2205.49     34.30 o
   4   0   8      329.96      327.16      6.36 o
   5   0   8     1248.52     1264.31     22.04 o
   6   0   8      836.84      838.74     33.55 o
   7   0   8      104.59      108.87      9.59 o
   8   0   8       83.41       70.87      9.24 o
  -7   1   8      542.67      530.97     27.39 o
  -6   1   8      944.14      932.76     29.35 o
  -5   1   8        3.18        0.20      1.89 o
  -4   1   8     1252.95     1259.63     24.35 o
  -3   1   8     2938.82     2912.08     47.20 o
  -2   1   8     4236.26     4198.97     75.57 o
  -1   1   8      192.57      187.14      6.56 o
   0   1   8     2675.28     2725.32     51.19 o
   1   1   8       18.09       47.78      2.00 o
   2   1   8      850.62      763.92      9.72 o
   3   1   8        5.85        6.92      1.01 o
   4   1   8       27.25       30.77      2.00 o
   5   1   8     1163.45     1165.71     26.59 o
   6   1   8      751.95      705.91     29.10 o
   7   1   8       27.85       21.91      6.85 o
   8   1   8        2.80        5.48      7.19 o
   9   1   8      345.03      347.82     20.20 o
  -6   2   8      798.06      820.94     40.05 o
  -5   2   8      799.87      777.80     36.63 o
  -4   2   8       56.21       62.20      5.87 o
  -3   2   8       18.96       14.86      2.19 o
  -2   2   8     2844.07     2844.16     46.05 o
  -1   2   8      529.97      524.09     11.19 o
   0   2   8      313.67      307.94      7.26 o
   1   2   8       67.85       92.28      3.24 o
   2   2   8     5538.97     5553.36     68.05 o
   3   2   8      918.25      866.60     12.91 o
   4   2   8      957.25      930.20     19.02 o
   5   2   8       35.63       41.50      2.55 o
   6   2   8     1637.72     1709.66     65.05 o
   7   2   8      691.30      606.29     27.39 o
   8   2   8       59.70       39.71      9.24 o
   9   2   8        6.87       -5.82      8.56 o
  -6   3   8       65.17       69.15     13.69 o
  -5   3   8      321.56      328.99     21.57 o
  -4   3   8        6.25        7.19      7.87 o
  -3   3   8       43.71       48.37      3.95 o
  -2   3   8      257.71      252.26      6.29 o
  -1   3   8     2260.79     2303.38     37.51 o
   0   3   8       75.13       94.38      3.77 o
   1   3   8      121.15      102.15      3.68 o
   2   3   8      348.64      322.61      5.45 o
   3   3   8     2715.69     2608.99     32.34 o
   4   3   8       82.57       64.28      2.24 o
   5   3   8      258.05      259.46      5.83 o
   6   3   8      955.93      935.28     38.68 o
   7   3   8     1159.08     1096.53     44.85 o
   8   3   8      134.39      112.97     12.32 o
   9   3   8       93.93      127.01     14.04 o
  -6   4   8        5.54        8.22     11.98 o
  -5   4   8       30.39       35.95     10.95 o
  -4   4   8     1013.00     1032.17     45.19 o
  -3   4   8       30.50       18.49      7.87 o
  -2   4   8       51.29       46.16      3.00 o
  -1   4   8     1186.86     1151.75     21.77 o
   0   4   8      698.98      664.86     11.95 o
   1   4   8       29.68       33.00      2.50 o
   2   4   8       34.05       40.02      2.11 o
   3   4   8     1122.22     1087.39     15.87 o
   4   4   8      371.01      366.43      8.92 o
   5   4   8        4.89        4.49      1.97 o
   6   4   8       71.39       76.84      3.85 o
   7   4   8      122.44      112.97     11.98 o
   8   4   8      163.64      155.42     14.72 o
   9   4   8      115.83      133.17     15.06 o
  -5   5   8        1.99       16.43     11.30 o
  -4   5   8      368.73      372.47     22.59 o
  -3   5   8      239.46      263.95     17.80 o
  -2   5   8       44.69       38.68      8.56 o
  -1   5   8      110.74       98.00      3.77 o
   0   5   8     1511.38     1443.53     26.85 o
   1   5   8     1811.44     1837.43     34.00 o
   2   5   8      109.15      105.01      3.32 o
   3   5   8       16.66       20.40      1.88 o
   4   5   8      919.95      901.90     17.22 o
   5   5   8       85.95       93.03      5.73 o
   6   5   8      664.71      675.80     14.82 o
   7   5   8       65.57       84.22     11.64 o
   8   5   8      338.87      322.15     20.54 o
   9   5   8       27.96       40.40     11.98 o
  -4   6   8       43.40       55.46     11.98 o
  -3   6   8      563.84      545.35     28.76 o
  -2   6   8       85.39       81.82     11.30 o
  -1   6   8       37.60       56.14      9.24 o
   0   6   8      390.82      367.28     13.16 o
   1   6   8     1665.64     1664.53     35.81 o
   2   6   8      231.79      213.39      5.16 o
   3   6   8      223.23      231.17      4.55 o
   4   6   8      151.26      160.22      3.91 o
   5   6   8      492.40      500.15     13.19 o
   6   6   8       51.13       51.38      4.16 o
   7   6   8      858.98      879.40     26.93 o
   8   6   8      349.48      299.21     20.54 o
   9   6   8      388.16      412.18     25.33 o
  -3   7   8       47.77       57.86     12.67 o
  -2   7   8      277.76      299.55     19.51 o
  -1   7   8       48.90       49.64      9.93 o
   0   7   8       17.24       18.76      3.34 o
   1   7   8     1425.35     1374.67     26.16 o
   2   7   8      390.47      389.42      9.15 o
   3   7   8      325.37      318.58      6.14 o
   4   7   8       92.67       97.58      3.39 o
   5   7   8     1546.82     1510.88     40.55 o
   6   7   8      690.36      706.16     20.88 o
   7   7   8       13.86       13.67      4.66 o
   8   7   8       33.79       40.74     11.30 o
   9   7   8      756.48      782.60     39.37 o
  -2   8   8      198.78      200.96     17.80 o
  -1   8   8       39.21       43.14     10.27 o
   0   8   8      247.57      263.77     11.83 o
   1   8   8      377.20      367.59     13.86 o
   2   8   8     1236.17     1188.03     21.18 o
   3   8   8      288.69      290.75      6.46 o
   4   8   8       70.53       71.90      5.55 o
   5   8   8       53.91       41.95      5.81 o
   6   8   8     1126.42     1120.34     32.69 o
   7   8   8      447.11      438.17     15.84 o
   8   8   8       71.68       84.56     11.98 o
  -1   9   8      194.33      219.95     14.38 o
   0   9   8        9.90        1.54      5.50 o
   1   9   8       12.69       13.55      4.49 o
   2   9   8      164.65      169.67      5.53 o
   3   9   8      323.50      343.65      8.18 o
   4   9   8       23.23       24.69      3.20 o
   5   9   8        7.05        9.38      5.41 o
   6   9   8      205.10      216.09     10.89 o
   7   9   8      887.00      896.31     26.99 o
   8   9   8        8.59       13.78     11.30 o
   1  10   8       16.71       24.18      4.58 o
   2  10   8       94.18       97.36      4.29 o
   3  10   8      494.91      492.83     11.89 o
   4  10   8       83.37       76.26      4.88 o
   5  10   8       17.97       18.05      9.41 o
   6  10   8        4.40       -5.24      5.75 o
   7  10   8      214.16      216.87     11.97 o
  -5  -9   9      265.43      275.28     13.35 o
  -4  -9   9        3.54        0.15      3.57 o
  -3  -9   9      340.49      325.15     11.67 o
  -2  -9   9      130.98      121.33      7.16 o
  -1  -9   9       13.80        9.68      4.77 o
   0  -9   9       19.49       16.67      4.95 o
   1  -9   9       80.18      114.34     12.32 o
  -6  -8   9      399.36      422.44     31.39 o
  -5  -8   9        3.54        2.03      3.97 o
  -4  -8   9       72.41       76.98      4.89 o
  -3  -8   9      253.55      283.19     18.55 o
  -2  -8   9      975.63      954.41     23.92 o
  -1  -8   9       38.42       38.08      4.88 o
   0  -8   9        3.83        2.91      3.92 o
   1  -8   9      394.58      396.51     11.77 o
   2  -8   9      530.31      532.38     14.64 o
  -7  -7   9       11.16       15.41      7.87 o
  -6  -7   9      457.92      504.07     17.85 o
  -5  -7   9      195.40      186.66     10.08 o
  -4  -7   9      136.79      139.74      6.04 o
  -3  -7   9       13.50       14.67      3.24 o
  -2  -7   9      503.91      478.51     13.78 o
  -1  -7   9      449.50      467.36     17.82 o
   0  -7   9       29.98       37.02      7.09 o
   1  -7   9        0.84       -1.45      3.36 o
   2  -7   9      102.00      102.73      5.41 o
   3  -7   9      237.08      228.87      9.56 o
   4  -7   9       36.16       44.46      4.28 o
  -7  -6   9      140.35      143.01     10.10 o
  -6  -6   9        0.28       -0.86      4.66 o
  -5  -6   9      911.67      888.28     21.08 o
  -4  -6   9      617.70      578.71     24.41 o
  -3  -6   9      813.96      811.28     19.92 o
  -2  -6   9       39.29       46.26      3.12 o
  -1  -6   9     1093.03     1126.82     26.73 o
   0  -6   9       92.67      102.48      5.27 o
   1  -6   9       42.06       47.66      3.86 o
   2  -6   9        2.00        2.46      3.01 o
   3  -6   9      442.30      466.81     12.41 o
   4  -6   9      221.36      232.18      7.70 o
   5  -6   9       25.71       24.03      5.99 o
  -7  -5   9       61.95       75.74      7.39 o
  -6  -5   9      284.75      301.65     11.23 o
  -5  -5   9      295.29      264.75      8.60 o
  -4  -5   9      327.54      318.41      8.62 o
  -3  -5   9      235.12      219.60      5.59 o
  -2  -5   9      443.36      434.83      9.03 o
  -1  -5   9      154.47      155.74     10.24 o
   0  -5   9       50.77       46.45      3.77 o
   1  -5   9      103.78      117.57      5.60 o
   2  -5   9       26.38       28.63      3.25 o
   3  -5   9      117.19      127.15      4.55 o
   4  -5   9      735.04      796.47     18.73 o
   5  -5   9        0.21       -2.48      7.70 o
  -8  -4   9      519.50      613.48     35.95 o
  -7  -4   9      680.67      681.31     17.98 o
  -6  -4   9        4.00        5.83      4.04 o
  -5  -4   9        4.79        7.79      3.14 o
  -4  -4   9     1610.36     1599.25     24.79 o
  -3  -4   9     1701.77     1574.00     31.05 o
  -2  -4   9       99.91       93.19      3.35 o
  -1  -4   9      190.59      174.22      4.12 o
   0  -4   9      809.85      806.61     15.23 o
   1  -4   9      164.46      162.23      4.45 o
   2  -4   9       23.52       20.09      1.92 o
   3  -4   9        2.71        3.94      2.10 o
   4  -4   9      920.91     1013.66     39.43 o
   5  -4   9        3.13        4.47      2.80 o
  -8  -3   9       90.20      106.33      9.23 o
  -7  -3   9      604.23      616.79     20.80 o
  -6  -3   9      337.30      355.04      9.28 o
  -5  -3   9       77.43       83.45      4.14 o
  -4  -3   9      106.84       83.57      3.49 o
  -3  -3   9     1525.18     1450.36     22.43 o
  -2  -3   9     1056.94      998.44     15.72 o
  -1  -3   9      157.46      151.73      3.62 o
   0  -3   9      281.27      299.36      6.67 o
   1  -3   9     1244.63     1202.28     21.60 o
   2  -3   9      773.78      823.55     14.99 o
   3  -3   9       30.55       23.89      2.60 o
   4  -3   9       23.17       25.55      2.88 o
   5  -3   9      505.01      491.04     12.26 o
   6  -3   9      279.11      281.06     13.01 o
   7  -3   9        2.87        5.82      5.14 o
  -7  -2   9      207.38      222.32     11.34 o
  -6  -2   9     1015.09     1019.19     21.30 o
  -5  -2   9      548.27      502.23     11.01 o
  -4  -2   9      374.90      359.15      7.30 o
  -3  -2   9     1484.36     1457.22     22.04 o
  -2  -2   9     4672.34     4496.23     81.79 o
  -1  -2   9      249.01      223.05      4.95 o
   0  -2   9      943.98      943.58     13.37 o
   1  -2   9     2139.22     2219.23     38.56 o
   2  -2   9     2805.08     2900.70     56.59 o
   3  -2   9        7.24        9.53      1.25 o
   4  -2   9      123.13      133.29      4.91 o
   5  -2   9      255.78      252.69      8.87 o
   7  -2   9      176.53        4.79      2.05 o
  -7  -1   9      271.54      318.07     20.03 o
  -6  -1   9      850.71      861.35     21.79 o
  -5  -1   9      525.58      592.03     12.40 o
  -4  -1   9       71.95       86.78      4.08 o
  -3  -1   9      182.56      176.26      4.69 o
  -2  -1   9      923.42      884.09     15.28 o
  -1  -1   9     1337.56     1315.38     21.40 o
   0  -1   9       23.51       26.57      1.70 o
   1  -1   9      995.65     1116.17     17.60 o
   2  -1   9     2872.95     2799.53     54.83 o
   3  -1   9     1286.88     1311.14     26.07 o
   4  -1   9     2109.35     2210.48     43.15 o
   5  -1   9        1.45        2.75      1.65 o
   6  -1   9      631.11      627.86     25.68 o
   7  -1   9      320.75      322.83     16.43 o
   8  -1   9      216.01      204.38     13.69 o
  -7   0   9       34.21       48.61     10.95 o
  -6   0   9        8.05        6.53      3.82 o
  -5   0   9      419.46      434.71     10.80 o
  -4   0   9        7.07        6.24      2.65 o
  -3   0   9      402.49      402.29     10.07 o
  -2   0   9      433.46      465.03      9.70 o
  -1   0   9     3364.12     3376.77     52.69 o
   0   0   9      107.30       99.11      3.27 o
   1   0   9      325.20      293.17      5.72 o
   2   0   9     1304.87     1295.60     21.82 o
   3   0   9      165.25      144.17      3.73 o
   4   0   9       60.95       65.50      2.87 o
   5   0   9       29.40       31.15      1.77 o
   6   0   9      256.29      255.39     14.04 o
   7   0   9      383.14      416.97     20.20 o
   8   0   9        0.50        3.08      7.19 o
  -7   1   9       21.29       15.41     11.64 o
  -6   1   9      307.85      323.17     23.62 o
  -5   1   9      511.47      494.49     16.18 o
  -4   1   9     1612.02     1590.07     31.55 o
  -3   1   9       89.63       99.44     10.20 o
  -2   1   9      272.23      269.43      7.24 o
  -1   1   9     1038.62     1011.45     19.87 o
   0   1   9     2153.25     2111.80     48.69 o
   1   1   9       27.86       35.81      2.17 o
   2   1   9     1499.32     1578.43     23.24 o
   3   1   9     3132.87     3288.18     46.27 o
   4   1   9     2702.70     2717.79     63.20 o
   5   1   9       15.24       10.77      2.27 o
   6   1   9      278.35      282.78     15.06 o
   7   1   9      467.66      490.58     22.94 o
   8   1   9      602.93      620.67     28.41 o
   9   1   9        2.87       -3.42      8.22 o
  -6   2   9      114.81      128.72     16.43 o
  -5   2   9       18.22       14.72      9.59 o
  -4   2   9     1189.36     1059.33     87.30 o
  -3   2   9      265.37      261.01      8.10 o
  -2   2   9     1068.72     1107.47     19.18 o
  -1   2   9      335.16      345.69      8.36 o
   0   2   9     2867.89     3024.67     54.92 o
   1   2   9      657.82      606.52     17.18 o
   2   2   9      465.20      499.13      7.46 o
   3   2   9      412.49      421.83      5.86 o
   4   2   9     3341.98     3364.89     62.70 o
   5   2   9      859.85      863.01     51.87 o
   6   2   9      109.95       85.59      8.90 o
   7   2   9       25.62       33.21      7.87 o
   8   2   9      945.68      930.15     39.71 o
   9   2   9      154.00      159.87     14.38 o
  -6   3   9      132.68      122.90     16.43 o
  -5   3   9       71.16       78.05     13.35 o
  -4   3   9        0.80       -6.16      8.22 o
  -3   3   9     2419.58     2450.84     95.17 o
  -2   3   9      335.41      348.75      9.78 o
  -1   3   9      897.74      908.20     22.79 o
   0   3   9      236.19      260.16      6.69 o
   1   3   9     1641.42     1511.87     44.75 o
   2   3   9      139.89      143.08      3.39 o
   3   3   9     1181.07     1133.52     14.62 o
   4   3   9      818.91      795.46     16.56 o
   5   3   9     1434.64     1400.70     26.31 o
   6   3   9      467.92      460.79     22.59 o
   7   3   9       81.51       99.96     10.95 o
   8   3   9       17.25       11.64      8.22 o
   9   3   9      597.14      598.76     29.78 o
  -5   4   9        0.23       10.95     10.27 o
  -4   4   9      152.90      166.72     16.09 o
  -3   4   9      765.30      790.13     36.29 o
  -2   4   9     1618.77     1643.35     35.62 o
  -1   4   9       62.89       62.14      4.32 o
   0   4   9      253.04      236.47      6.47 o
   1   4   9      415.95      383.31      8.80 o
   2   4   9     2485.32     2554.01     38.98 o
   3   4   9       13.00       14.72      1.52 o
   4   4   9      337.55      322.07      7.95 o
   5   4   9     1138.83     1155.13     21.13 o
   6   4   9     1016.37     1001.61     36.29 o
   7   4   9       10.04       12.32      7.87 o
   8   4   9      155.73      130.78     13.35 o
   9   4   9      226.49      203.69     17.46 o
  -5   5   9      248.57      250.25     20.88 o
  -4   5   9        4.72       -4.45      9.93 o
  -3   5   9        7.19       13.69      8.90 o
  -2   5   9     1829.15     1724.04     68.81 o
  -1   5   9      395.71      413.40     11.05 o
   0   5   9      242.71      232.39     10.48 o
   1   5   9       14.84        9.17      2.54 o
   2   5   9     3347.83     3296.18     50.02 o
   3   5   9     1719.68     1681.47     26.27 o
   4   5   9     1595.03     1662.56     29.44 o
   5   5   9      191.36      187.88      6.02 o
   6   5   9      651.45      669.96     14.81 o
   7   5   9      488.28      421.77     22.94 o
   8   5   9      407.57      422.79     24.65 o
   9   5   9       41.61       39.71     11.98 o
  -4   6   9       49.69       49.98     12.67 o
  -3   6   9       10.91       17.46      9.59 o
  -2   6   9       38.43       26.36      9.24 o
  -1   6   9     1184.24     1081.36     29.54 o
   0   6   9      242.10      220.59     10.76 o
   1   6   9      316.41      309.73      8.88 o
   2   6   9      191.39      183.29      5.16 o
   3   6   9     1392.49     1395.98     22.32 o
   4   6   9      102.77      105.42      3.25 o
   5   6   9        6.84        8.80      3.66 o
   6   6   9      138.33      137.17      7.84 o
   7   6   9      122.25      135.23     14.38 o
   8   6   9       88.69       74.97     12.32 o
   9   6   9      103.51      104.07     15.41 o
  -3   7   9        3.30       -0.68     10.95 o
  -2   7   9       95.15      114.00     14.38 o
  -1   7   9      116.76      126.32     13.69 o
   0   7   9      766.36      739.12     33.21 o
   1   7   9       45.33       41.33      3.95 o
   2   7   9      266.95      265.86      8.26 o
   3   7   9       56.09       54.41      2.67 o
   4   7   9      839.38      823.25     14.03 o
   5   7   9        5.11        2.76      3.76 o
   6   7   9      132.86      114.84      7.06 o
   7   7   9      187.83      208.86     11.55 o
   8   7   9       75.69       99.28     15.06 o
   9   7   9        1.08       11.30     11.98 o
  -2   8   9       22.35       20.54     10.95 o
  -1   8   9       14.48        4.11      9.24 o
   0   8   9      140.94      137.00      9.06 o
   1   8   9      577.65      583.10     14.77 o
   2   8   9      120.00      123.17      7.46 o
   3   8   9       77.50       79.80      3.55 o
   4   8   9      197.42      211.23      5.98 o
   5   8   9       69.40       74.26     11.98 o
   6   8   9        2.75        2.05      5.07 o
   7   8   9        9.54       15.13      5.93 o
  -1   9   9       11.90       12.64      7.07 o
   0   9   9      291.78      314.97     14.23 o
   1   9   9      252.76      256.73     10.56 o
   2   9   9        0.97       -0.36      2.99 o
   3   9   9      312.27      326.96      8.00 o
   4   9   9      555.69      556.02     17.26 o
   5   9   9     1009.04     1013.63     29.29 o
   6   9   9       63.73       76.62     16.77 o
   7   9   9        2.20       -0.27      6.85 o
   1  10   9        6.42       10.86      4.39 o
   2  10   9      112.32      119.55      4.96 o
   3  10   9       87.70       92.42      5.18 o
   4  10   9       34.37       29.03      5.02 o
   5  10   9      127.17      134.86      9.59 o
   6  10   9      435.06      433.04     16.33 o
  -4  -9  10       25.28       28.29      6.39 o
  -3  -9  10       25.07       28.56      6.91 o
  -2  -9  10       38.04       50.71      7.19 o
  -1  -9  10      499.41      491.16     14.80 o
   0  -9  10       29.65       30.52      5.29 o
  -6  -8  10      168.39      135.89     12.53 o
  -5  -8  10       32.59       37.46      4.83 o
  -4  -8  10      118.81      118.34      6.29 o
  -3  -8  10       48.75       42.31      5.76 o
  -2  -8  10       28.48       21.79      4.84 o
  -1  -8  10       48.68       54.90      5.53 o
   0  -8  10      382.09      376.24     11.83 o
   1  -8  10       29.55       25.29      5.96 o
   2  -8  10      135.69      119.24      9.82 o
  -6  -7  10       11.11       19.60      5.48 o
  -5  -7  10      227.96      209.52     13.34 o
  -4  -7  10      204.99      207.93     13.34 o
  -3  -7  10      544.55      537.03     12.66 o
  -2  -7  10       23.30       21.81      4.49 o
  -1  -7  10        1.88        6.73      4.05 o
   0  -7  10      486.45      495.62     13.73 o
   1  -7  10      373.42      386.28     11.34 o
   2  -7  10        4.51        0.69      3.79 o
   3  -7  10       48.65       44.74      4.52 o
  -7  -6  10      362.20      348.98     17.12 o
  -6  -6  10      218.70      222.81     10.13 o
  -5  -6  10      472.02      449.00     12.04 o
  -4  -6  10       22.98       19.13      3.76 o
  -3  -6  10      268.54      258.72      7.73 o
  -2  -6  10      582.31      590.22     13.09 o
  -1  -6  10      383.65      389.27     13.47 o
   0  -6  10       82.93       92.91      5.25 o
   1  -6  10      713.57      723.53     18.07 o
   2  -6  10       94.24       89.95      5.79 o
   3  -6  10      215.86      222.63      8.53 o
   4  -6  10        0.63        2.11      3.30 o
  -7  -5  10      273.87      275.10     12.25 o
  -6  -5  10      828.12      830.10     28.36 o
  -5  -5  10       36.11       29.40      4.98 o
  -4  -5  10      164.47      171.52      5.94 o
  -3  -5  10     1966.15     1881.64     36.75 o
  -2  -5  10      756.61      724.93     13.96 o
  -1  -5  10      117.39      139.45      6.59 o
   0  -5  10      658.22      661.86     18.53 o
   1  -5  10      441.40      444.64     11.95 o
   2  -5  10      517.39      508.62     13.06 o
   3  -5  10        0.19       -2.21      2.90 o
   4  -5  10      119.15      119.45      5.46 o
   5  -5  10      481.45      531.44     17.79 o
  -7  -4  10      120.33      133.35     13.18 o
  -6  -4  10      644.07      643.34     15.84 o
  -5  -4  10     1513.78     1430.39     29.72 o
  -4  -4  10        5.02        2.00      2.50 o
  -3  -4  10      722.79      662.53     15.39 o
  -2  -4  10      603.90      587.67     10.98 o
  -1  -4  10     1170.04     1145.39     21.12 o
   0  -4  10      127.26      114.21      9.09 o
   1  -4  10       90.13      101.25      4.76 o
   2  -4  10     1081.25     1075.29     21.30 o
   3  -4  10      584.18      605.11     15.32 o
   4  -4  10        1.80        2.18      1.98 o
   5  -4  10      122.67      132.40      5.67 o
  -7  -3  10       38.30       44.96      8.73 o
  -6  -3  10        7.41        3.62      3.79 o
  -5  -3  10     1415.64     1340.51     23.04 o
  -4  -3  10       11.09       17.10      2.61 o
  -3  -3  10      209.97      208.91      5.51 o
  -2  -3  10        1.09        4.23      2.01 o
  -1  -3  10     1556.35     1539.77     24.99 o
   0  -3  10        2.35        2.10      1.12 o
   1  -3  10      575.27      607.56     11.84 o
   2  -3  10       31.76       30.19      2.25 o
   3  -3  10     1038.88     1076.50     24.72 o
   4  -3  10      681.78      695.46     16.62 o
   5  -3  10       18.07       27.34      3.33 o
   6  -3  10      226.16      213.62     11.30 o
   7  -3  10      194.80      213.28     11.64 o
  -7  -2  10       38.45       37.22      5.99 o
  -6  -2  10      417.28      445.02     18.97 o
  -5  -2  10      223.31      233.63      7.89 o
  -4  -2  10     3408.28     3414.54     57.92 o
  -3  -2  10      185.55      183.72      4.85 o
  -2  -2  10     1269.22     1238.03     20.64 o
  -1  -2  10      626.51      575.39     15.79 o
   0  -2  10     1245.29     1198.19     16.81 o
   1  -2  10        6.98        7.27      1.87 o
   2  -2  10       49.41       45.44      2.72 o
   3  -2  10      761.14      813.21     19.31 o
   4  -2  10     2186.88     2383.26     46.83 o
   5  -2  10      482.72      539.79     13.31 o
   6  -2  10       55.86       41.08      5.82 o
   7  -2  10       30.05        4.79      2.74 o
  -7  -1  10      426.81      416.04     13.16 o
  -6  -1  10        6.10        5.41      4.85 o
  -5  -1  10      100.61      102.88      4.86 o
  -4  -1  10      299.13      330.18      8.07 o
  -3  -1  10     1108.67     1131.76     19.41 o
  -2  -1  10        5.08        6.09      2.10 o
  -1  -1  10      306.77      307.81      6.59 o
   0  -1  10     2764.05     2643.74     41.09 o
   1  -1  10     3081.26     2871.68     41.52 o
   2  -1  10        5.13        9.77      2.03 o
   3  -1  10      737.33      738.64     17.36 o
   4  -1  10      144.84      150.08      4.30 o
   5  -1  10      214.24      231.92      9.93 o
   6  -1  10        2.55        4.11      5.48 o
   7  -1  10        7.73        5.48      6.16 o
   8  -1  10        4.60        4.11      6.85 o
  -7   0  10     1095.92     1087.33     45.36 o
  -6   0  10      135.07      120.74      8.85 o
  -5   0  10     1034.65      991.13     20.60 o
  -4   0  10       68.60       70.64      5.19 o
  -3   0  10     4527.58     4441.03     74.19 o
  -2   0  10     2634.70     2589.36     44.00 o
  -1   0  10      845.14      850.61     14.72 o
   0   0  10      210.80      212.42      5.04 o
   1   0  10     3430.23     3266.16     50.59 o
   2   0  10     2162.78     2279.71     32.22 o
   3   0  10      432.32      450.83      8.88 o
   4   0  10      148.38      147.36      4.23 o
   5   0  10      679.35      704.75     21.02 o
   6   0  10       42.35       44.85      6.85 o
   7   0  10      208.34      210.54     13.69 o
   8   0  10        2.88        7.87      7.19 o
  -7   1  10        1.00      -11.64     11.64 o
  -6   1  10      719.85      732.27     37.66 o
  -5   1  10       37.09       10.34     11.64 o
  -4   1  10      335.47      321.61      9.98 o
  -3   1  10       26.91       24.57      3.20 o
  -2   1  10     3531.42     3504.65     63.85 o
  -1   1  10       46.14       38.60      3.55 o
   0   1  10      253.76      261.00      8.00 o
   1   1  10     2353.48     2367.99     40.03 o
   2   1  10     2316.97     2172.37     33.53 o
   3   1  10      359.12      396.80      6.41 o
   4   1  10     1912.65     1894.87     32.04 o
   5   1  10     1240.99     1244.70     36.21 o
   6   1  10      549.30      542.27     24.31 o
   7   1  10       17.52        5.48      6.50 o
   8   1  10       23.00       19.86      7.87 o
  -6   2  10      210.58      178.36     18.83 o
  -5   2  10      399.49      395.06     24.65 o
  -4   2  10        2.64        4.67      4.14 o
  -3   2  10       89.52       96.24      6.79 o
  -2   2  10      351.87      361.65     10.38 o
  -1   2  10      873.98      899.83     18.15 o
   0   2  10      189.65      194.32      5.91 o
   1   2  10        5.82        8.10      2.34 o
   2   2  10     1070.91     1000.08     20.91 o
   3   2  10      164.11      140.56      3.11 o
   4   2  10      681.98      682.00     13.98 o
   5   2  10      162.93      170.27      7.64 o
   6   2  10     1296.55     1272.83     50.32 o
   7   2  10      147.36      157.82     12.67 o
   8   2  10       37.15       45.87      9.24 o
   9   2  10        5.38       11.30      9.24 o
  -6   3  10        2.73       -1.71     12.32 o
  -5   3  10      476.97      469.70     28.07 o
  -4   3  10      449.89      443.33     25.33 o
  -3   3  10        7.62        8.14      3.87 o
  -2   3  10       32.35       29.71      3.59 o
  -1   3  10     1722.63     1816.17     34.16 o
   0   3  10       63.75       51.31      3.36 o
   1   3  10       36.62       25.03      2.66 o
   2   3  10        2.96        1.75      1.53 o
   3   3  10      684.67      672.13      9.17 o
   4   3  10     1125.95     1168.50     20.41 o
   5   3  10        7.92        9.87      1.75 o
   6   3  10      330.62      304.00     17.46 o
   7   3  10      786.00      778.83     34.23 o
   8   3  10        9.26        5.14      7.87 o
   9   3  10       43.02       51.69     11.64 o
  -5   4  10      242.38      255.39     21.57 o
  -4   4  10      679.14      704.54     35.26 o
  -3   4  10       75.90       72.68      8.90 o
  -2   4  10      864.15      886.54     20.76 o
  -1   4  10      274.45      269.77      8.45 o
   0   4  10     1395.27     1448.67     27.58 o
   1   4  10      332.36      353.04      8.50 o
   2   4  10      482.82      501.88      9.05 o
   3   4  10      732.40      749.55     11.74 o
   4   4  10     3356.77     3309.34     62.20 o
   5   4  10       51.81       50.42      3.39 o
   6   4  10       43.54       35.95      8.56 o
   7   4  10      329.31      309.48     18.49 o
   8   4  10      393.46      398.15     22.94 o
   9   4  10        1.05       -1.37      9.59 o
  -4   5  10      319.52      322.15     22.59 o
  -3   5  10      332.81      369.73     22.94 o
  -2   5  10        5.36        5.07      3.40 o
  -1   5  10      228.82      212.79      7.36 o
   0   5  10      432.03      430.98     17.27 o
   1   5  10      909.20      864.71     19.32 o
   2   5  10      100.01      105.50      3.71 o
   3   5  10      124.42      130.15      4.02 o
   4   5  10     1849.34     1868.55     29.69 o
   5   5  10      118.48      134.89      7.02 o
   6   5  10        3.92        1.72      3.62 o
   7   5  10        3.98        0.34      7.87 o
   8   5  10      579.49      544.67     28.76 o
   9   5  10      115.47       98.25     14.38 o
  -4   6  10        0.82        1.03     10.95 o
  -3   6  10      277.53      287.91     20.54 o
  -2   6  10       65.99       74.63     11.98 o
  -1   6  10       60.30       70.52     10.78 o
   0   6  10      166.47      156.10      6.22 o
   1   6  10     1302.53     1231.17     27.39 o
   2   6  10       71.34       65.79      3.42 o
   3   6  10       82.63       74.14      3.27 o
   4   6  10      127.14      124.70      4.55 o
   5   6  10     1027.06      995.23     23.35 o
   6   6  10       71.23       68.18      5.40 o
   7   6  10      282.14      277.65     12.08 o
   8   6  10       34.26       43.14     11.64 o
   9   6  10      644.12      623.07     32.86 o
  -3   7  10      129.85      136.60     16.43 o
  -2   7  10     1278.28     1230.04     53.06 o
  -1   7  10        0.03        7.53      8.56 o
   0   7  10       83.35       91.85      6.01 o
   1   7  10      225.44      224.40      7.06 o
   2   7  10     2235.35     2241.72     41.62 o
   3   7  10        5.67        4.53      2.62 o
   4   7  10      814.16      836.76     15.48 o
   5   7  10       70.25       77.59      5.69 o
   6   7  10      296.27      307.56     17.38 o
   7   7  10       61.92       73.86      6.16 o
   8   7  10      382.70      394.72     25.68 o
  -2   8  10      223.26      210.20     19.17 o
  -1   8  10      117.96      115.71     14.38 o
   0   8  10        7.87        8.56      9.59 o
   1   8  10      525.65      524.84     13.91 o
   2   8  10      745.63      744.60     15.85 o
   3   8  10      423.49      409.84      8.29 o
   4   8  10      907.08      900.34     21.48 o
   5   8  10       22.13       23.44      5.68 o
   6   8  10      398.47      379.17     14.40 o
   7   8  10      296.23      295.77     13.07 o
   8   8  10       13.21       12.67      8.90 o
   0   9  10      199.57      203.97     12.15 o
   1   9  10       98.67      110.06      6.01 o
   2   9  10        6.46        4.94      3.54 o
   3   9  10      251.79      249.03      6.45 o
   4   9  10       27.15       28.07      6.16 o
   5   9  10       53.59       64.08      7.21 o
   6   9  10       22.98       28.82      6.38 o
   7   9  10      192.07      214.03     13.52 o
   1  10  10      125.64      130.68     13.52 o
   2  10  10       16.03       16.06      3.41 o
   3  10  10       15.84       18.03      3.98 o
   4  10  10      497.36      491.39     17.14 o
   5  10  10       27.44       29.87      6.66 o
   6  10  10        8.83       15.31      6.82 o
  -3  -9  11      262.66      269.25     13.29 o
  -2  -9  11        1.46       -2.86      5.79 o
  -1  -9  11       12.40        2.22     11.30 o
  -5  -8  11       54.07       53.65      6.04 o
  -4  -8  11       94.97       94.57      5.66 o
  -3  -8  11       42.34       35.27      5.98 o
  -2  -8  11      309.42      307.12     11.31 o
  -1  -8  11       57.22       55.08      5.73 o
   0  -8  11      140.00      160.27      7.98 o
   1  -8  11       96.19       85.16      6.24 o
   2  -8  11      348.22      353.30     19.17 o
  -6  -7  11      265.99      290.29     13.79 o
  -5  -7  11      511.13      481.02     26.71 o
  -4  -7  11       50.67       49.28      8.05 o
  -3  -7  11      101.09       87.43      6.81 o
  -2  -7  11      242.80      251.38      9.69 o
  -1  -7  11     1368.34     1369.06     32.66 o
   0  -7  11        0.95       -0.08      4.13 o
   1  -7  11       11.27       17.17      4.33 o
   2  -7  11       30.83       37.69      4.71 o
   3  -7  11      358.88      361.00     10.85 o
  -6  -6  11       75.05       75.34      7.01 o
  -5  -6  11      234.58      236.31     13.69 o
  -4  -6  11      227.31      232.40      7.98 o
  -3  -6  11       15.77       18.01      3.58 o
  -2  -6  11      166.30      178.55      5.81 o
  -1  -6  11      969.89      982.30     25.20 o
   0  -6  11      228.29      216.70      8.17 o
   1  -6  11       36.05       33.59      4.22 o
   2  -6  11      101.46      107.11      5.76 o
   3  -6  11        4.73        6.48      3.57 o
   4  -6  11       60.04       37.09      3.68 o
  -7  -5  11       55.18       66.65      6.85 o
  -6  -5  11      518.22      554.71     21.69 o
  -5  -5  11        0.14        0.82      4.23 o
  -4  -5  11     1152.49     1130.75     27.13 o
  -3  -5  11      801.83      746.22     16.61 o
  -2  -5  11       40.10       32.83      3.66 o
  -1  -5  11        0.60       -0.53      3.51 o
   0  -5  11     1020.38     1052.38     25.29 o
   1  -5  11      415.04      438.67     12.07 o
   2  -5  11        8.74        4.59      3.29 o
   3  -5  11      189.40      176.90      6.81 o
   4  -5  11       35.46       41.93      5.41 o
   5  -5  11        0.56        2.40      5.48 o
  -7  -4  11      906.04      988.74     24.85 o
  -6  -4  11        9.58        6.32      4.44 o
  -5  -4  11      436.24      424.02     12.59 o
  -4  -4  11      124.00      116.27      5.77 o
  -3  -4  11      309.26      294.12      7.73 o
  -2  -4  11       93.91       92.72      3.92 o
  -1  -4  11      946.03      874.88     16.41 o
   0  -4  11      923.71      946.09     22.83 o
   1  -4  11      368.10      336.72      9.74 o
   2  -4  11        7.34        8.80      3.11 o
   3  -4  11       94.12      100.58      9.38 o
   4  -4  11       48.65       52.39      6.78 o
   5  -4  11     1180.74     1271.46     47.93 o
   6  -4  11       48.42       53.06      5.82 o
  -7  -3  11      827.29      847.37     28.07 o
  -6  -3  11      299.93      316.96      9.75 o
  -5  -3  11      333.12      360.46     12.42 o
  -4  -3  11       93.50       74.98      3.92 o
  -3  -3  11     2677.37     2594.23     41.37 o
  -2  -3  11      345.14      325.12      8.92 o
  -1  -3  11     1727.00     1674.39     41.18 o
   0  -3  11      120.00      124.07      3.13 o
   1  -3  11     1245.35     1263.81     29.29 o
   2  -3  11       37.76       33.50      3.33 o
   3  -3  11       20.14       23.43      3.20 o
   4  -3  11       21.46       24.54      3.20 o
   5  -3  11     1435.38     1495.36     56.14 o
   6  -3  11       87.52       91.75      7.87 o
  -7  -2  11        0.27       15.97      6.83 o
  -6  -2  11     1338.81     1369.04     27.80 o
  -5  -2  11      242.64      256.97      7.55 o
  -4  -2  11       38.82       51.34      3.96 o
  -3  -2  11       78.47       83.54      3.85 o
  -2  -2  11      293.21      272.38      6.43 o
  -1  -2  11       61.86       62.86      3.25 o
   0  -2  11     1256.38     1171.62     18.72 o
   1  -2  11      668.73      640.51     12.61 o
   2  -2  11     1987.74     1935.01     38.71 o
   3  -2  11        8.80       13.74      2.75 o
   4  -2  11       25.64       29.01      3.11 o
   5  -2  11      750.90      774.72     31.15 o
   6  -2  11      402.53      430.33     19.17 o
   7  -2  11        0.16       -2.05      5.82 o
  -7  -1  11       66.19       73.58      9.84 o
  -6  -1  11      420.74      449.02     14.50 o
  -5  -1  11     1183.50     1145.84     21.60 o
  -4  -1  11      128.84      128.39      5.71 o
  -3  -1  11      115.39      104.29      4.46 o
  -2  -1  11      351.91      376.35      8.02 o
  -1  -1  11     1620.84     1593.98     26.01 o
   0  -1  11       11.49       11.87      1.85 o
   1  -1  11       62.31       59.81      2.15 o
   2  -1  11      815.99      827.62     16.90 o
   3  -1  11      235.02      233.58      7.22 o
   4  -1  11       93.28      100.62      4.37 o
   5  -1  11       23.86       25.68      6.16 o
   6  -1  11      491.03      477.23     21.57 o
   7  -1  11      238.29      231.08     13.69 o
   8  -1  11      189.52      219.78     14.72 o
  -7   0  11       40.42       26.36     13.69 o
  -6   0  11      219.18      193.76     33.38 o
  -5   0  11      847.74      830.75     20.72 o
  -4   0  11      296.51      324.42     10.97 o
  -3   0  11       45.11       43.06      3.81 o
  -2   0  11       53.70       46.13      3.23 o
  -1   0  11     3914.39     3937.24     61.35 o
   0   0  11      326.65      341.84      7.07 o
   1   0  11      446.98      408.42      7.75 o
   2   0  11      549.54      568.56      9.30 o
   3   0  11     2602.71     2443.88     46.20 o
   4   0  11      312.37      319.75      7.67 o
   5   0  11      959.91     1026.35     40.40 o
   6   0  11       65.05       58.88      7.87 o
   7   0  11      291.49      302.97     17.12 o
   8   0  11      242.61      226.97     15.41 o
  -6   1  11      125.73       92.09     16.09 o
  -5   1  11       24.83       22.86      5.55 o
  -4   1  11     1220.40     1261.60     29.04 o
  -3   1  11      101.05      102.81      5.10 o
  -2   1  11       15.91       18.67      2.89 o
  -1   1  11      279.93      275.31      8.76 o
   0   1  11     3813.86     3966.92     65.99 o
   1   1  11      183.10      184.13      5.03 o
   2   1  11     1030.06     1028.71     28.59 o
   3   1  11       81.32       93.79      2.55 o
   4   1  11     1350.71     1289.45     29.17 o
   5   1  11      294.00      302.29     15.75 o
   6   1  11      510.01      479.28     22.59 o
   7   1  11      173.86      163.64     12.67 o
   8   1  11      494.98      471.75     23.62 o
  -6   2  11       15.97       20.54     13.01 o
  -5   2  11      179.35      180.36     13.01 o
  -4   2  11      594.85      635.86     20.65 o
  -3   2  11     2514.20     2562.25     54.99 o
  -2   2  11       32.17       31.45      4.75 o
  -1   2  11      252.11      251.96      7.33 o
   0   2  11     2688.47     2733.20     50.25 o
   1   2  11     3874.38     3884.75     70.15 o
   2   2  11       14.43       10.34      1.73 o
   3   2  11      559.23      555.74     10.40 o
   4   2  11       42.38       50.02      3.13 o
   5   2  11      431.62      453.61     21.57 o
   6   2  11       14.25        9.93      6.85 o
   7   2  11       98.97       96.20     10.95 o
   8   2  11       88.91       98.25     11.30 o
  -5   3  11      694.18      722.00     37.32 o
  -4   3  11        2.40       -3.17     10.78 o
  -3   3  11     1168.51     1173.06     33.44 o
  -2   3  11     1203.04     1235.44     28.04 o
  -1   3  11      953.74      975.00     22.59 o
   0   3  11        7.23       12.49      2.89 o
   1   3  11     2940.93     2974.77     54.32 o
   2   3  11      541.31      504.70     11.75 o
   3   3  11      693.98      670.25     10.97 o
   4   3  11       37.05       33.39      2.43 o
   5   3  11     3752.99     3576.86     69.64 o
   6   3  11      242.78      247.51     16.09 o
   7   3  11      103.98      116.40     12.32 o
   8   3  11        0.22       -2.74      8.22 o
   9   3  11      390.93      374.87     22.59 o
  -5   4  11      136.81      146.87     17.80 o
  -4   4  11       99.31      131.12     15.75 o
  -3   4  11      273.15      255.93     10.31 o
  -2   4  11      873.03      844.38     22.23 o
  -1   4  11       92.27       90.09      5.30 o
   0   4  11      696.36      711.77     17.28 o
   1   4  11       68.96       62.21      5.48 o
   2   4  11     1871.36     1752.03     30.26 o
   3   4  11      238.06      226.57      5.56 o
   4   4  11      941.84      967.07     19.88 o
   5   4  11     1661.41     1712.58     37.13 o
   6   4  11     1000.82     1001.70     42.11 o
   7   4  11       34.15       23.96      8.56 o
   8   4  11      182.60      184.52     16.09 o
   9   4  11       85.21       81.82     13.01 o
  -4   5  11       29.73       27.39     11.98 o
  -3   5  11       45.24       40.74     11.30 o
  -2   5  11        4.49        2.79      3.94 o
  -1   5  11      325.11      365.73     10.70 o
   0   5  11       66.10       65.43      5.34 o
   1   5  11        4.56        2.78      3.15 o
   2   5  11      552.61      532.67      9.85 o
   3   5  11      252.65      260.10      5.94 o
   4   5  11       49.53       60.94      4.25 o
   5   5  11       65.65       65.78      4.79 o
   6   5  11     1342.48     1308.97     36.33 o
   7   5  11      321.89      330.70     21.23 o
   8   5  11       19.60       15.41      9.93 o
   9   5  11      100.02       93.80     14.72 o
  -3   6  11       27.45       32.18     11.64 o
  -2   6  11      231.93      194.45     17.12 o
  -1   6  11     1489.14     1471.32     54.77 o
   0   6  11      199.78      192.56      9.64 o
   1   6  11      435.56      412.18     13.72 o
   2   6  11      336.31      325.46      7.65 o
   3   6  11     1148.82     1166.98     19.18 o
   4   6  11     1630.38     1619.34     30.78 o
   5   6  11       33.57       36.34      4.91 o
   6   6  11        2.03        2.14      4.04 o
   7   6  11      134.01      133.50     10.95 o
   8   6  11        7.08        6.50     10.61 o
   9   6  11        8.09        5.48     10.61 o
  -3   7  11      145.04      163.30     18.14 o
  -2   7  11       72.76      116.74     14.72 o
  -1   7  11       34.65       40.74     11.30 o
   0   7  11      726.15      703.78     21.25 o
   1   7  11      295.89      279.83     12.23 o
   2   7  11      289.87      300.08      8.30 o
   3   7  11        9.66        8.15      3.11 o
   4   7  11     1721.03     1722.84     45.99 o
   5   7  11       61.80       50.90      5.38 o
   6   7  11       55.66       61.48      5.72 o
   7   7  11       64.35       52.29      5.82 o
   8   7  11      360.89      414.58     26.70 o
  -1   8  11        1.01       -7.87     10.27 o
   0   8  11      451.78      483.43     16.60 o
   1   8  11      435.27      408.26     18.60 o
   2   8  11       99.66       97.67      5.16 o
   3   8  11        9.15        9.68      3.08 o
   4   8  11      113.18      114.45      7.98 o
   5   8  11       80.53       74.02      7.14 o
   6   8  11       20.31       25.62      6.29 o
   7   8  11       13.43       20.06      6.41 o
   8   8  11      166.37      173.57     14.72 o
   0   9  11       56.42       66.02     11.47 o
   1   9  11      179.95      177.19      8.36 o
   2   9  11      128.32      121.47      7.52 o
   3   9  11       10.85       15.36      4.13 o
   4   9  11       68.44       62.67      7.36 o
   5   9  11      310.76      318.04     13.42 o
   6   9  11        1.23        1.12      5.90 o
   7   9  11      171.28      155.78     18.14 o
   2  10  11      116.14      110.25      7.40 o
   3  10  11       11.97       10.14      5.67 o
   4  10  11      213.53      191.30     10.67 o
   5  10  11       81.92       78.76      8.19 o
  -4  -8  12      817.06      780.77     24.58 o
  -3  -8  12       63.52       74.07      7.16 o
  -2  -8  12       91.61       92.89      7.09 o
  -1  -8  12      140.36      141.79      7.94 o
   0  -8  12      380.52      381.97     12.65 o
   1  -8  12      117.78      125.52      7.16 o
  -5  -7  12      118.20      126.92     14.10 o
  -4  -7  12      106.13      104.27      9.73 o
  -3  -7  12      152.90      156.56      7.49 o
  -2  -7  12       12.84       15.62      5.07 o
  -1  -7  12        4.68        6.76      5.71 o
   0  -7  12      353.66      392.99     12.45 o
   1  -7  12      239.67      230.42      8.98 o
   2  -7  12       36.96       38.15      4.92 o
   3  -7  12       29.45       20.54      8.22 o
  -6  -6  12       97.51      105.92      7.81 o
  -5  -6  12      141.45      139.01      8.11 o
  -4  -6  12        2.84        0.80      3.80 o
  -3  -6  12     1420.11     1391.50     47.29 o
  -2  -6  12      104.34      110.90      4.72 o
  -1  -6  12       28.35       30.75      4.71 o
   0  -6  12        4.55        7.45      4.62 o
   1  -6  12      892.49      872.63     21.68 o
   2  -6  12      365.55      368.53     10.98 o
   3  -6  12      258.45      265.02      9.16 o
   4  -6  12       71.14       59.20      5.00 o
  -6  -5  12      589.10      628.24     16.12 o
  -5  -5  12       93.84       81.80     12.34 o
  -4  -5  12      540.54      520.28     13.21 o
  -3  -5  12       41.82       43.00      4.28 o
  -2  -5  12      844.34      820.84     37.95 o
  -1  -5  12      566.16      565.27     15.75 o
   0  -5  12      145.91      154.77      7.26 o
   1  -5  12      298.25      297.03     13.34 o
   2  -5  12      559.38      568.04     14.95 o
   3  -5  12       45.79       45.93      4.22 o
   4  -5  12      149.02      168.70      7.21 o
   5  -5  12       56.81       65.05      7.87 o
  -7  -4  12       17.10       20.20     13.35 o
  -6  -4  12      121.45      118.13      6.95 o
  -5  -4  12      629.05      634.10     15.74 o
  -4  -4  12       64.55       54.88      4.20 o
  -3  -4  12      150.75      137.50      6.06 o
  -2  -4  12     1427.52     1373.99     33.26 o
  -1  -4  12     2095.42     1988.10     61.54 o
   0  -4  12       14.76       21.75      3.91 o
   1  -4  12      503.27      502.19     13.54 o
   2  -4  12      242.99      261.02      8.57 o
   3  -4  12      145.02      141.22     10.13 o
   4  -4  12       24.83       26.37      3.80 o
   5  -4  12       83.94        3.08      2.74 o
   6  -4  12      251.98      264.63     13.69 o
  -7  -3  12       88.94       90.14      9.68 o
  -6  -3  12      340.88      349.35     11.91 o
  -5  -3  12      768.91      764.80     17.91 o
  -4  -3  12     1585.86     1549.68     31.68 o
  -3  -3  12       35.64       35.51      3.56 o
  -2  -3  12       33.44       31.23      3.02 o
  -1  -3  12      320.83      295.91     10.08 o
   0  -3  12      459.79      438.83      8.48 o
   1  -3  12        4.50        3.10      3.15 o
   2  -3  12        5.34        3.21      3.08 o
   3  -3  12      864.38      883.08     21.14 o
   4  -3  12      294.68      317.59      9.31 o
   5  -3  12       88.26       94.49      9.24 o
   6  -3  12       81.21        4.79      2.40 o
  -7  -2  12      390.36      406.70     28.41 o
  -6  -2  12      122.90      151.81      7.11 o
  -5  -2  12       33.77       38.02      4.40 o
  -4  -2  12     1391.73     1376.82     26.13 o
  -3  -2  12      190.93      191.09      7.87 o
  -2  -2  12      795.22      792.98     14.35 o
  -1  -2  12      431.62      385.64      7.91 o
   0  -2  12     2134.99     1990.45     40.06 o
   1  -2  12      219.66      193.04      7.51 o
   2  -2  12      339.10      352.44     10.23 o
   3  -2  12       71.48       74.23      4.26 o
   4  -2  12      736.40      756.16     23.71 o
   5  -2  12      790.56      847.64     34.58 o
   6  -2  12        6.11        9.24      6.16 o
   7  -2  12      107.65      115.03      9.93 o
  -6  -1  12        2.45       -4.36     16.09 o
  -5  -1  12      240.46      249.78      8.58 o
  -4  -1  12      605.89      608.48     14.58 o
  -3  -1  12     1804.07     1779.72     31.64 o
  -2  -1  12       49.06       46.02      3.19 o
  -1  -1  12     2896.32     2922.68     46.22 o
   0  -1  12      836.34      834.22     14.42 o
   1  -1  12     1415.28     1284.70     31.81 o
   2  -1  12       50.99       60.64      3.59 o
   3  -1  12      233.77      237.82      7.67 o
   4  -1  12      545.68      563.08     14.16 o
   5  -1  12     2466.98     2591.54     95.86 o
   6  -1  12       30.94       34.92      7.19 o
   7  -1  12       31.68       44.50      7.87 o
  -6   0  12      552.91      592.23     21.23 o
  -5   0  12      133.13      134.55      9.28 o
  -4   0  12      102.71      112.06      5.98 o
  -3   0  12     1525.51     1583.80     31.79 o
  -2   0  12       95.05      110.37      7.68 o
  -1   0  12      618.24      644.21     11.94 o
   0   0  12      330.31      352.53      7.83 o
   1   0  12     2557.78     2446.03     38.61 o
   2   0  12      413.20      410.79      9.43 o
   3   0  12       48.87       49.43      3.80 o
   4   0  12       27.95       29.31      3.92 o
   5   0  12     2078.64     2205.03     82.50 o
   6   0  12       43.82       40.74      7.53 o
   7   0  12      151.34      169.12     13.01 o
   8   0  12      122.04      129.75     12.32 o
  -6   1  12      836.94      906.70     26.58 o
  -5   1  12      416.64      437.72     22.25 o
  -4   1  12       24.64       27.86      4.62 o
  -3   1  12        8.63       13.55      3.76 o
  -2   1  12     1159.17     1145.60     25.46 o
  -1   1  12     1211.27     1202.45     22.00 o
   0   1  12      130.62      139.01      7.46 o
   1   1  12      198.37      189.70      5.34 o
   2   1  12     1522.24     1504.97     34.07 o
   3   1  12       30.55       37.98      2.31 o
   4   1  12       11.75       15.23      6.16 o
   5   1  12       42.40       49.98      7.87 o
   6   1  12      306.02      285.17     16.77 o
   7   1  12        0.91       -0.68      6.85 o
   8   1  12       23.90       26.36      8.90 o
  -6   2  12       14.53       23.62     13.69 o
  -5   2  12      542.46      565.93     18.43 o
  -4   2  12       33.73       36.84      8.22 o
  -3   2  12       11.89       11.52      4.17 o
  -2   2  12       25.36       25.64      4.04 o
  -1   2  12     4370.00     4395.77     79.81 o
   0   2  12       70.85       68.63      4.07 o
   1   2  12       96.21      113.90      4.80 o
   2   2  12      880.02      854.79     15.69 o
   3   2  12      233.72      229.96      6.00 o
   4   2  12       27.00       26.12      2.74 o
   5   2  12      308.60      324.88     17.80 o
   6   2  12      911.73      905.16     38.34 o
   7   2  12      139.57      152.00     13.35 o
   8   2  12        0.92        8.56      8.56 o
  -5   3  12      142.36      140.36     18.49 o
  -4   3  12      397.26      404.13     19.68 o
  -3   3  12      174.66      182.11     19.34 o
  -2   3  12      140.36      137.84      6.78 o
  -1   3  12     1710.05     1743.99     38.35 o
   0   3  12      786.22      807.90     18.93 o
   1   3  12      807.87      815.24     16.83 o
   2   3  12       38.30       31.67      2.93 o
   3   3  12      798.99      736.97     13.72 o
   4   3  12      863.26      823.00     17.05 o
   5   3  12      869.38      845.67     23.64 o
   6   3  12      134.40      138.65     12.67 o
   7   3  12      741.06      738.78     33.55 o
   8   3  12      193.55      181.44     15.75 o
  -5   4  12       67.37       56.14     15.06 o
  -4   4  12      521.86      534.06     30.81 o
  -3   4  12      234.15      172.60     24.99 o
  -2   4  12       17.78       15.15      4.00 o
  -1   4  12       61.20       51.94      5.38 o
   0   4  12     1919.91     2018.90     43.71 o
   1   4  12      337.58      340.86      8.79 o
   2   4  12      127.78      138.22      4.76 o
   3   4  12      154.30      158.99      6.24 o
   4   4  12      178.43      182.15      7.09 o
   5   4  12       13.88        8.78      3.46 o
   6   4  12       17.75       16.09      7.87 o
   7   4  12      277.47      249.23     18.14 o
   8   4  12      240.37      243.41     18.49 o
   9   4  12       61.93       72.92     13.01 o
  -4   5  12      347.37      337.89     25.68 o
  -3   5  12      293.72      260.87     21.23 o
  -2   5  12       15.86       19.23      5.31 o
  -1   5  12      376.37      360.19     10.75 o
   0   5  12      552.93      559.75     14.55 o
   1   5  12     1033.90     1042.12     23.96 o
   2   5  12      281.95      270.25      6.38 o
   3   5  12      217.64      208.34      5.77 o
   4   5  12      457.57      437.09     12.19 o
   5   5  12     2126.66     2013.36     43.71 o
   6   5  12       10.37        4.19      4.68 o
   7   5  12       90.48       93.46     13.01 o
   8   5  12      357.92      338.24     22.59 o
  -3   6  12      537.06      530.63     30.47 o
  -2   6  12      260.20      241.69     19.86 o
  -1   6  12      411.52      414.66     20.03 o
   0   6  12       34.42       30.93      4.33 o
   1   6  12      839.64      803.66     19.34 o
   2   6  12      304.81      282.90      7.90 o
   3   6  12        5.64        6.89      2.81 o
   4   6  12       70.41       61.82      5.38 o
   5   6  12     2684.32     2663.56     57.09 o
   6   6  12      123.15      130.66      6.98 o
   7   6  12      156.51      150.38      9.21 o
   8   6  12       83.32       91.41     14.04 o
  -2   7  12       80.60       80.11     14.04 o
  -1   7  12        7.72        2.28      3.51 o
   0   7  12       55.54       46.89      9.76 o
   1   7  12      233.48      223.61      8.40 o
   2   7  12     1227.62     1192.94     23.70 o
   3   7  12       14.46       13.55      3.54 o
   4   7  12       33.03       31.99      5.44 o
   5   7  12      570.65      536.58     15.10 o
   6   7  12     1152.44     1148.83     27.35 o
   7   7  12        8.38        8.07      6.14 o
   8   7  12       13.70       24.65     11.64 o
  -1   8  12      555.93      585.41     31.50 o
   0   8  12        0.30        2.85      4.29 o
   1   8  12       58.40       57.73      5.38 o
   2   8  12       39.34       33.70      4.18 o
   3   8  12      461.59      447.86     11.08 o
   4   8  12       30.03       38.19      6.17 o
   5   8  12       28.09       33.30      6.54 o
   6   8  12       43.97       54.66      7.14 o
   7   8  12       85.14       73.29      7.98 o
   0   9  12      389.94      409.84     17.30 o
   1   9  12        0.87        1.42      3.87 o
   2   9  12        5.27        5.73      4.43 o
   3   9  12      212.37      230.50      9.40 o
   4   9  12      598.25      602.74     36.63 o
   5   9  12      261.31      249.24     15.06 o
   6   9  12       20.26       25.35     12.32 o
   7   9  12       73.58       84.90      8.96 o
   3  10  12        0.79        2.40      7.19 o
   4  10  12      249.73      254.83     12.07 o
  -3  -8  13       35.96       24.95      7.36 o
  -2  -8  13      174.71      160.20      9.05 o
  -1  -8  13       21.28       22.75      6.57 o
   0  -8  13       57.00       61.86      7.72 o
  -5  -7  13      252.04      254.29     18.83 o
  -4  -7  13        0.14        5.06      4.12 o
  -3  -7  13      153.65      150.63     13.69 o
  -2  -7  13      267.70      254.37     10.78 o
  -1  -7  13        6.53        4.00      4.81 o
   0  -7  13        8.62        8.26      4.73 o
   1  -7  13       18.34       21.07      4.85 o
   2  -7  13       94.10       84.01      6.14 o
  -5  -6  13      294.84      283.25     11.57 o
  -4  -6  13      925.89      898.72     23.42 o
  -3  -6  13       11.29       11.28      3.87 o
  -2  -6  13      662.88      687.65     19.32 o
  -1  -6  13        4.79        3.46      4.51 o
   0  -6  13      807.75      834.20     21.43 o
   1  -6  13       46.39       46.79      9.58 o
   2  -6  13       18.62       21.11      4.51 o
   3  -6  13       83.47       83.59      5.70 o
  -6  -5  13       17.71       16.04      5.20 o
  -5  -5  13       36.95       43.32      5.39 o
  -4  -5  13      548.45      557.56     14.12 o
  -3  -5  13       86.54       75.66      5.19 o
  -2  -5  13       46.56       41.46      4.55 o
  -1  -5  13        1.58        0.86      4.21 o
   0  -5  13     1320.85     1308.02     31.37 o
   1  -5  13      130.09      122.98      6.50 o
   2  -5  13      149.99      142.96      6.82 o
   3  -5  13        1.30        3.46      3.91 o
   4  -5  13       18.17       14.63      4.20 o
  -6  -4  13        0.17        4.09      5.25 o
  -5  -4  13      202.77      223.71      8.89 o
  -4  -4  13      242.40      238.63      7.72 o
  -3  -4  13     1947.46     1902.36     40.42 o
  -2  -4  13       29.41       28.49      3.68 o
  -1  -4  13      142.53      135.64      4.23 o
   0  -4  13      453.05      464.19     19.61 o
   1  -4  13     1028.85     1046.71     25.39 o
   2  -4  13       14.68        9.23      3.73 o
   3  -4  13      103.68      110.15      5.80 o
   4  -4  13      144.60      139.73      6.38 o
   5  -4  13      197.06      233.48     14.38 o
  -6  -3  13      423.09      467.25     14.51 o
  -5  -3  13      122.41      101.37      6.77 o
  -4  -3  13       51.72       54.32      4.98 o
  -3  -3  13      825.99      854.93     16.97 o
  -2  -3  13      497.68      479.83     10.68 o
  -1  -3  13       46.37       47.75      3.02 o
   0  -3  13      101.08       96.52      3.18 o
   1  -3  13     1565.67     1541.97     35.92 o
   2  -3  13      233.40      233.35     10.06 o
   3  -3  13      172.70      171.63      7.13 o
   4  -3  13        9.62        3.15      3.40 o
   5  -3  13       22.78       16.09      7.19 o
   6  -3  13      197.75      201.64     13.35 o
  -6  -2  13      648.44      670.54     18.36 o
  -5  -2  13      272.18      292.76     10.71 o
  -4  -2  13      318.69      317.63     11.60 o
  -3  -2  13       28.96       26.75      3.58 o
  -2  -2  13     1261.32     1206.51     20.68 o
  -1  -2  13      948.39      923.93     16.11 o
   0  -2  13      526.29      507.55     10.72 o
   1  -2  13       29.45       22.75      3.86 o
   2  -2  13     1131.07     1098.61     26.06 o
   3  -2  13       57.10       59.89      4.67 o
   4  -2  13      136.19      153.33      6.42 o
   5  -2  13       33.80       33.89      7.53 o
   6  -2  13      478.66      485.79     22.59 o
   7  -2  13       42.99       53.75      8.22 o
  -6  -1  13        9.72        2.17      7.03 o
  -5  -1  13     1223.11     1288.86     30.54 o
  -4  -1  13       11.18       12.52      4.63 o
  -3  -1  13      307.48      313.81      9.20 o
  -2  -1  13      764.79      777.44     14.34 o
  -1  -1  13      186.45      184.12      5.30 o
   0  -1  13       27.47       29.04      2.43 o
   1  -1  13      183.96      167.41      4.35 o
   2  -1  13      996.72      935.35     42.14 o
   3  -1  13      363.13      352.21     11.15 o
   4  -1  13       58.08       55.18      4.17 o
   5  -1  13        4.15       -3.08      6.16 o
   6  -1  13      623.38      707.28     30.47 o
   7  -1  13      260.17      298.87     17.12 o
  -6   0  13       71.92       90.05      9.02 o
  -5   0  13      347.27      335.81     11.62 o
  -4   0  13     1258.57     1331.18     28.11 o
  -3   0  13      143.72      142.76      6.29 o
  -2   0  13      139.97      135.44      8.55 o
  -1   0  13       46.50       57.84      3.54 o
   0   0  13     1077.61     1075.92     18.25 o
   1   0  13      312.23      334.20      7.00 o
   2   0  13      293.04      315.79      5.29 o
   3   0  13     3709.77     3732.94     82.21 o
   4   0  13      510.96      510.14     13.44 o
   5   0  13        2.91       -1.37      6.50 o
   6   0  13       35.80       25.68      7.53 o
   7   0  13      453.47      482.36     23.96 o
   8   0  13       50.66       44.85      9.59 o
  -6   1  13       94.46      117.15     10.44 o
  -5   1  13        9.68        7.57      6.16 o
  -4   1  13     1478.94     1454.30     43.26 o
  -3   1  13       21.43       23.78      3.93 o
  -2   1  13      666.85      663.97     15.25 o
  -1   1  13      300.04      297.33      7.63 o
   0   1  13     2743.78     2800.57     47.49 o
   1   1  13      930.00      899.27     16.74 o
   2   1  13       24.63       21.04      2.37 o
   3   1  13        0.23        1.96      2.22 o
   4   1  13     1777.16     1765.81     67.78 o
   5   1  13      802.06      835.66     35.26 o
   6   1  13       25.60       30.81      8.22 o
   7   1  13        0.27        2.74      7.87 o
   8   1  13      241.78      239.98     17.12 o
  -5   2  13      416.73      446.68     16.21 o
  -4   2  13       86.72       86.88      8.11 o
  -3   2  13     1828.14     1853.36     37.22 o
  -2   2  13      596.55      562.06     15.11 o
  -1   2  13      517.40      540.72     12.73 o
   0   2  13      976.11      914.61     18.83 o
   1   2  13     3131.35     3059.65     56.07 o
   2   2  13      567.88      510.18      9.64 o
   3   2  13      812.42      774.02     14.08 o
   4   2  13      592.90      563.44     16.37 o
   5   2  13     2118.87     2082.13     79.42 o
   6   2  13       48.85       60.59      9.59 o
   7   2  13      222.84      227.66     16.09 o
   8   2  13      172.62      192.74     16.09 o
  -5   3  13        1.18       -5.82     11.98 o
  -4   3  13       10.74        6.58      4.41 o
  -3   3  13      923.34      954.58     28.95 o
  -2   3  13      915.60      893.88     39.53 o
  -1   3  13       75.18       87.88      5.60 o
   0   3  13       63.12       56.64      4.20 o
   1   3  13      705.98      692.74     14.93 o
   2   3  13     1488.94     1487.66     26.52 o
   3   3  13      146.01      137.43      7.02 o
   4   3  13      150.91      133.88      7.83 o
   5   3  13      229.47      211.63     16.60 o
   6   3  13       32.32       10.61      7.87 o
   7   3  13      160.39      185.55     15.75 o
   8   3  13       22.95       19.86      9.93 o
  -4   4  13      116.22      142.76     18.14 o
  -3   4  13        7.08        3.61      5.06 o
  -2   4  13      557.45      582.39     15.69 o
  -1   4  13     1155.74     1246.75     28.72 o
   0   4  13        7.05       12.98      3.73 o
   1   4  13      386.72      391.95      9.86 o
   2   4  13      773.60      771.43     14.89 o
   3   4  13       10.38        8.31      2.73 o
   4   4  13      404.54      395.90     11.40 o
   5   4  13       14.27       14.85      4.43 o
   6   4  13     1052.92     1010.26     43.48 o
   7   4  13       32.58       34.23      9.59 o
   8   4  13        4.31        7.53      9.93 o
  -3   5  13      100.20       88.67     15.06 o
  -2   5  13      412.09      403.21     16.77 o
  -1   5  13     2481.11     2496.26     53.88 o
   0   5  13        0.24        1.55      3.70 o
   1   5  13      523.05      530.61     14.69 o
   2   5  13       38.88       30.55      3.80 o
   3   5  13      991.33      961.23     19.47 o
   4   5  13      155.19      140.36     12.99 o
   5   5  13      331.43      322.45     10.41 o
   6   5  13      116.90      125.45     11.81 o
   7   5  13      362.85      361.17     22.25 o
   8   5  13       35.18       30.47     11.30 o
  -3   6  13       19.83       11.64     13.35 o
  -2   6  13        3.64       -0.59      4.62 o
  -1   6  13        9.93       15.19      5.28 o
   0   6  13      544.93      510.20     15.92 o
   1   6  13       73.20       80.36      6.31 o
   2   6  13        1.94        4.19      4.10 o
   3   6  13      551.02      570.81     14.68 o
   4   6  13      827.65      853.49     21.09 o
   5   6  13       20.69       18.26      4.53 o
   6   6  13        1.02       -1.83      4.41 o
   7   6  13      717.16      761.78     23.91 o
   8   6  13       37.43       45.53     12.67 o
  -2   7  13       62.77       78.40     15.41 o
  -1   7  13      138.39      124.17      7.66 o
   0   7  13      297.20      308.84     12.91 o
   1   7  13      104.86       95.61      6.15 o
   2   7  13       62.37       61.90      4.61 o
   3   7  13        0.98        4.20      3.97 o
   4   7  13      214.53      220.44     10.89 o
   5   7  13      663.22      644.35     17.44 o
   6   7  13        4.82        6.19      4.80 o
   7   7  13       30.01       32.33      6.96 o
   8   7  13      152.65      140.70     16.77 o
  -1   8  13      251.84      256.76     21.57 o
   0   8  13      186.72      211.93     13.18 o
   1   8  13      466.31      440.62     13.55 o
   2   8  13        0.02        1.79      3.93 o
   3   8  13       79.67       69.53      7.14 o
   4   8  13      433.43      417.64     15.61 o
   5   8  13      922.48      936.41     27.96 o
   6   8  13       30.86       29.13      6.90 o
   7   8  13       15.79       17.71      6.87 o
   1   9  13      303.44      239.62     43.74 o
   2   9  13      130.44      120.11      7.57 o
   3   9  13        0.96        6.15      5.99 o
   4   9  13       12.60       17.84      6.52 o
   5   9  13      474.15      462.38     27.05 o
   6   9  13      272.93      274.09     13.43 o
  -4  -7  14       47.33       50.05      5.75 o
  -3  -7  14      612.91      639.35     33.40 o
  -2  -7  14        0.84        3.38      5.47 o
  -1  -7  14      152.07      151.23      8.58 o
   0  -7  14        1.61        3.51      5.00 o
   1  -7  14      217.46      217.11      9.76 o
  -5  -6  14       25.17       30.04      6.06 o
  -4  -6  14       91.81       98.83      6.34 o
  -3  -6  14      195.47      189.33      7.35 o
  -2  -6  14       11.42       13.21      5.36 o
  -1  -6  14       86.77       72.51      6.53 o
   0  -6  14      101.92      112.57      9.99 o
   1  -6  14      384.06      391.87     12.45 o
   2  -6  14      581.68      589.35     16.51 o
   3  -6  14        2.90        3.08      5.16 o
  -5  -5  14      157.65      156.15      8.84 o
  -4  -5  14      181.49      186.90      7.25 o
  -3  -5  14       56.93       55.22      6.16 o
  -2  -5  14     1888.75     1841.14     81.24 o
  -1  -5  14        8.72        5.68      4.53 o
   0  -5  14        8.84        5.64      4.46 o
   1  -5  14        5.45        9.88      4.60 o
   2  -5  14      718.79      750.38     19.35 o
   3  -5  14       79.38       89.87      5.96 o
   4  -5  14        1.20        0.34      6.85 o
  -6  -4  14       58.66       67.86     13.18 o
  -5  -4  14      656.91      640.75     16.27 o
  -4  -4  14      108.04      122.19      6.65 o
  -3  -4  14      209.47      206.93      7.14 o
  -2  -4  14        0.60       -0.69      4.00 o
  -1  -4  14      591.92      584.10     26.75 o
   0  -4  14      378.05      367.29     11.90 o
   1  -4  14       20.44       20.49      4.44 o
   2  -4  14       40.35       41.00      4.74 o
   3  -4  14      494.97      490.15     13.71 o
   4  -4  14       22.22       15.06      6.85 o
   5  -4  14        1.24       -1.37      7.19 o
  -6  -3  14      253.79      266.95     11.02 o
  -5  -3  14      142.97      160.75      8.37 o
  -4  -3  14     1825.42     1807.53     36.77 o
  -3  -3  14       39.03       35.57      4.09 o
  -2  -3  14      287.05      280.11      7.71 o
  -1  -3  14      667.34      649.36     15.33 o
   0  -3  14     1684.94     1602.02     57.52 o
   1  -3  14        2.18       -0.91      3.94 o
   2  -3  14      432.10      429.03     12.52 o
   3  -3  14       42.78       37.75      4.41 o
   4  -3  14      224.79      238.96     14.72 o
   5  -3  14       37.09       27.05      8.22 o
   6  -3  14       40.99       55.80      8.90 o
  -6  -2  14       61.04       64.10      6.71 o
  -5  -2  14        6.88        7.67      5.46 o
  -4  -2  14      905.74      919.20     22.90 o
  -3  -2  14     1328.83     1311.98     24.50 o
  -2  -2  14      194.25      181.94      6.24 o
  -1  -2  14      171.71      167.43      7.81 o
   0  -2  14     2032.03     1982.56     44.59 o
   1  -2  14      490.49      451.69     14.48 o
   2  -2  14      419.93      364.64     15.42 o
   3  -2  14       60.73       62.20      4.79 o
   4  -2  14      295.15      330.02     17.80 o
   5  -2  14      256.10      279.69     16.77 o
   6  -2  14       85.75       91.75     10.61 o
  -6  -1  14       26.20       33.98      8.11 o
  -5  -1  14      253.84      261.30     13.45 o
  -4  -1  14      114.47      112.21      7.02 o
  -3  -1  14     1900.09     1898.48     42.22 o
  -2  -1  14        7.13        8.85      3.09 o
  -1  -1  14       57.31       59.10      3.75 o
   0  -1  14      154.64      159.69      5.56 o
   1  -1  14     1537.17     1510.60     22.88 o
   2  -1  14       53.14       39.99      4.39 o
   3  -1  14      390.08      399.26     14.50 o
   4  -1  14      352.46      358.43     18.83 o
   5  -1  14      528.44      589.86     27.05 o
   6  -1  14       17.47       18.49      7.87 o
   7  -1  14       91.17      114.69     11.64 o
  -5   0  14        5.80        2.09      5.05 o
  -4   0  14      135.06      140.30      9.27 o
  -3   0  14      265.50      256.04      9.61 o
  -2   0  14     1373.64     1374.72     25.16 o
  -1   0  14        2.19        8.48      2.74 o
   0   0  14      911.07      927.69     16.23 o
   1   0  14      365.02      393.00      8.27 o
   2   0  14     1613.60     1541.15     28.37 o
   3   0  14      375.50      394.45     11.47 o
   4   0  14       65.57       67.44      9.24 o
   5   0  14      284.46      308.11     18.14 o
   6   0  14      310.93      333.78     19.17 o
   7   0  14        1.41       -3.42      7.53 o
  -5   1  14      448.19      455.91     18.17 o
  -4   1  14      296.11      300.08     10.81 o
  -3   1  14      271.74      263.75      8.99 o
  -2   1  14      284.52      293.75      9.04 o
  -1   1  14       96.18      108.27      4.80 o
   0   1  14      303.23      338.29      8.11 o
   1   1  14       25.37       31.65      3.37 o
   2   1  14     1443.84     1384.30     24.54 o
   3   1  14        8.57        7.96      3.25 o
   4   1  14      127.37      127.69     11.98 o
   5   1  14      215.29      233.82     15.75 o
   6   1  14      892.10      965.41     40.74 o
   7   1  14       47.74       59.91     10.27 o
   8   1  14       41.64       37.32     10.27 o
  -5   2  14      517.07      529.49     18.68 o
  -4   2  14      198.48      199.84     11.83 o
  -3   2  14      182.02      173.43      8.37 o
  -2   2  14      100.70      103.09      7.97 o
  -1   2  14      354.17      346.57     14.55 o
   0   2  14       95.42       99.09      5.11 o
   1   2  14      642.84      652.57     13.13 o
   2   2  14      193.03      172.54      6.78 o
   3   2  14     2344.99     2284.94     45.00 o
   4   2  14       73.18       72.16      7.53 o
   5   2  14       63.08       57.86      9.59 o
   6   2  14       70.23       85.59     11.30 o
   7   2  14      482.17      526.87     26.70 o
   8   2  14      159.95      166.72     15.75 o
  -4   3  14      544.38      541.07     19.18 o
  -3   3  14       27.05       27.57      6.64 o
  -2   3  14       58.15       45.84      5.19 o
  -1   3  14       47.56       60.95      7.59 o
   0   3  14     1602.96     1625.01     31.67 o
   1   3  14       25.46       19.61      3.53 o
   2   3  14       94.79       96.88      7.71 o
   3   3  14      697.01      677.45     14.31 o
   4   3  14      385.36      389.14     11.08 o
   5   3  14       10.34        6.71      3.08 o
   6   3  14      101.48      120.16     12.32 o
   7   3  14      355.30      356.72     21.57 o
   8   3  14      332.67      302.97     20.88 o
  -4   4  14      459.27      471.41     30.47 o
  -3   4  14      116.29      115.99     16.95 o
  -2   4  14      249.66      275.06     10.00 o
  -1   4  14       18.99       19.55      4.54 o
   0   4  14     2409.72     2480.51     53.57 o
   1   4  14      821.92      826.86     17.64 o
   2   4  14     1629.15     1626.73     31.34 o
   3   4  14       45.85       48.63      3.75 o
   4   4  14     1023.25      986.01     23.29 o
   5   4  14      147.89      136.74     10.61 o
   6   4  14       57.15       51.69     10.61 o
   7   4  14        0.83       -0.68      8.56 o
   8   4  14      526.14      539.88     29.44 o
  -3   5  14      943.98      986.90     28.78 o
  -2   5  14        4.16        6.00     12.67 o
  -1   5  14      103.03      102.17      6.57 o
   0   5  14      118.27      124.99      8.48 o
   1   5  14      892.32      894.90     21.58 o
   2   5  14       29.10       30.68      3.89 o
   3   5  14      106.61      100.72      5.07 o
   4   5  14      153.97      154.93      9.16 o
   5   5  14      559.19      534.87     19.33 o
   6   5  14       70.82       65.63     10.61 o
   7   5  14      233.37      224.58     18.49 o
   8   5  14      505.73      521.39     29.78 o
  -2   6  14      184.68      191.03      9.59 o
  -1   6  14       41.30       31.50      9.41 o
   0   6  14        3.02        1.80      4.37 o
   1   6  14      264.31      281.45     11.87 o
   2   6  14      299.21      299.50      8.67 o
   3   6  14      544.72      517.09     24.99 o
   4   6  14        9.04        9.13      4.52 o
   5   6  14      193.71      203.11     21.12 o
   6   6  14      328.87      315.46     13.24 o
   7   6  14       53.06       51.55      6.25 o
   8   6  14        1.85        5.14     11.64 o
  -1   7  14      386.77      364.44     14.18 o
   0   7  14       66.73       61.33      7.03 o
   1   7  14        2.17       -0.90      4.79 o
   2   7  14      447.02      449.40     11.54 o
   3   7  14      278.07      277.66     14.55 o
   4   7  14      121.54      118.47     11.81 o
   5   7  14       62.79       66.87      7.46 o
   6   7  14      355.89      337.80     12.14 o
   7   7  14       82.90       92.22      8.61 o
   0   8  14       15.03        6.60     11.47 o
   1   8  14      331.67      333.61     11.60 o
   2   8  14      170.25      173.21      8.30 o
   3   8  14      980.17      949.02     28.20 o
   4   8  14      322.06      305.47     13.43 o
   5   8  14       43.34       48.39      7.38 o
   6   8  14      114.82      117.27      9.16 o
   7   8  14      658.04      669.29     22.12 o
   2   9  14        5.41        7.58      6.24 o
   3   9  14      186.45      200.67     19.17 o
   4   9  14      351.05      374.77     15.41 o
   5   9  14       54.48       60.68      8.35 o
  -3  -7  15       54.03       55.05     14.04 o
  -2  -7  15        8.18       -3.11      7.91 o
  -1  -7  15      352.75      361.73     13.45 o
   0  -7  15      143.90      145.69      8.69 o
  -4  -6  15      360.74      362.98     13.01 o
  -3  -6  15        5.50        3.32      3.93 o
  -2  -6  15      287.39      243.49     11.08 o
  -1  -6  15      187.46      181.52     14.75 o
   0  -6  15      216.01      203.61     13.94 o
   1  -6  15       41.68       44.11      6.07 o
   2  -6  15       39.40       48.83      5.93 o
  -5  -5  15       83.75       91.27      7.49 o
  -4  -5  15      154.13      146.29      7.48 o
  -3  -5  15      127.56      128.24      6.54 o
  -2  -5  15       28.05       34.01      6.73 o
  -1  -5  15       75.51       58.18      7.34 o
   0  -5  15      215.29      226.84     10.70 o
   1  -5  15      126.85      121.48      8.30 o
   2  -5  15       20.43       21.57      5.16 o
   3  -5  15      127.43      138.47      7.34 o
  -5  -4  15      116.04      113.34      7.19 o
  -4  -4  15        7.43       15.69      4.80 o
  -3  -4  15      474.66      482.56     11.44 o
  -2  -4  15       58.93       60.81      4.60 o
  -1  -4  15      183.88      184.47     10.61 o
   0  -4  15        1.76        4.35      4.72 o
   1  -4  15      722.81      698.34     18.93 o
   2  -4  15       33.99       34.66      5.02 o
   3  -4  15       45.85       51.95      5.32 o
   4  -4  15       86.52       90.72      9.93 o
  -5  -3  15       11.47       19.72      5.66 o
  -4  -3  15       57.04       73.70      6.28 o
  -3  -3  15      236.04      249.65      7.76 o
  -2  -3  15     1241.59     1202.44     22.49 o
  -1  -3  15       23.74       22.63      4.10 o
   0  -3  15       30.58       28.21      3.30 o
   1  -3  15      454.68      438.94     13.44 o
   2  -3  15     1060.10     1086.51     27.33 o
   3  -3  15      111.32       99.34      6.03 o
   4  -3  15        3.37        4.45      7.19 o
   5  -3  15       87.94       81.48     10.95 o
  -5  -2  15      276.23      268.10     10.94 o
  -4  -2  15      147.45      131.01      7.74 o
  -3  -2  15        3.10        6.60      3.97 o
  -2  -2  15      964.18      967.31     18.77 o
  -1  -2  15      293.37      298.06     10.67 o
   0  -2  15      124.09      120.11     11.81 o
   1  -2  15        2.31        6.50      4.15 o
   2  -2  15      426.19      407.60     16.01 o
   3  -2  15       11.20        9.46      4.00 o
   4  -2  15       68.20       76.34      9.93 o
   5  -2  15       58.86       60.25      9.93 o
   6  -2  15      318.10      316.67     19.17 o
  -5  -1  15      738.21      738.82     19.93 o
  -4  -1  15      789.83      800.31     20.82 o
  -3  -1  15      235.48      252.47      9.85 o
  -2  -1  15      137.03      131.39      5.61 o
  -1  -1  15     2067.19     1994.77     34.93 o
   0  -1  15      165.98      183.75      5.65 o
   1  -1  15      336.45      344.91     10.48 o
   2  -1  15       32.64       20.32      4.21 o
   3  -1  15      885.11      856.07     30.05 o
   4  -1  15       11.33        4.11      6.85 o
   5  -1  15      157.17      186.23     14.72 o
   6  -1  15       22.85       24.65      8.56 o
  -5   0  15      185.32      190.38      9.51 o
  -4   0  15     1179.86     1257.42     30.07 o
  -3   0  15        5.05        5.76      4.57 o
  -2   0  15      179.37      189.82      7.24 o
  -1   0  15      416.55      420.75     10.69 o
   0   0  15     1490.12     1497.27     26.78 o
   1   0  15        5.48        6.59      2.31 o
   2   0  15      612.73      571.86     14.29 o
   3   0  15      507.27      504.50     14.04 o
   4   0  15      552.88      567.95     27.05 o
   5   0  15       68.38       70.18     10.27 o
   6   0  15       29.15       36.63      9.59 o
   7   0  15      180.34      187.60     15.41 o
  -5   1  15        4.50        5.00      6.84 o
  -4   1  15      716.15      741.09     19.80 o
  -3   1  15      632.82      631.33     17.25 o
  -2   1  15     1186.84     1186.44     27.98 o
  -1   1  15      224.79      221.93      7.56 o
   0   1  15     1392.62     1433.30     28.10 o
   1   1  15      332.06      371.43      9.54 o
   2   1  15     1263.38     1261.46     26.35 o
   3   1  15       60.20       64.33      3.73 o
   4   1  15     1772.62     1769.92     69.15 o
   5   1  15      511.43      494.69     24.99 o
   6   1  15       85.45      107.15     12.32 o
   7   1  15      144.70      141.73     14.38 o
  -4   2  15        6.46        3.42      6.84 o
  -3   2  15      993.90     1025.84     25.14 o
  -2   2  15      227.84      250.34      9.73 o
  -1   2  15      684.31      708.32     16.34 o
   0   2  15        2.72        2.36      2.89 o
   1   2  15     1349.94     1379.01     27.13 o
   2   2  15      951.77      935.01     19.19 o
   3   2  15       11.68        7.53      2.87 o
   4   2  15      178.73      162.10      9.76 o
   5   2  15     1193.23     1268.73     52.04 o
   6   2  15        0.10        0.00      8.22 o
   7   2  15       54.91       73.60     11.64 o
  -4   3  15      513.46      556.45     30.98 o
  -3   3  15        8.51        8.17      6.57 o
  -2   3  15      247.88      242.49     12.78 o
  -1   3  15       95.31       90.05      6.13 o
   0   3  15      168.77      174.34      7.85 o
   1   3  15      339.29      340.83      9.43 o
   2   3  15     1672.52     1585.47     30.69 o
   3   3  15        1.15       -0.29      2.79 o
   4   3  15       28.83       22.18      4.61 o
   5   3  15      656.34      618.96     30.47 o
   6   3  15      400.70      371.44     22.25 o
   7   3  15       18.41       30.81     10.61 o
   8   3  15        2.66        1.37     10.27 o
  -3   4  15      183.55      207.41     11.84 o
  -2   4  15      751.51      786.95     20.11 o
  -1   4  15      353.99      379.07     12.12 o
   0   4  15       56.08       65.73      5.53 o
   1   4  15       41.55       37.25      4.79 o
   2   4  15      701.83      675.34     15.08 o
   3   4  15      414.49      411.53     12.26 o
   4   4  15        5.16       -3.54      3.85 o
   5   4  15       14.70        1.16      5.65 o
   6   4  15      549.87      568.97     29.44 o
   7   4  15      114.55      127.35     14.72 o
   8   4  15       85.58       93.80     14.72 o
  -3   5  15       46.86       53.02      6.26 o
  -2   5  15        7.10        7.90     12.32 o
  -1   5  15      670.21      689.64     18.35 o
   0   5  15      241.97      237.31      9.38 o
   1   5  15      109.54      118.55      6.65 o
   2   5  15       56.10       60.17      5.29 o
   3   5  15      701.37      732.20     18.88 o
   4   5  15       56.89       55.92      5.51 o
   5   5  15      152.10      153.37      7.62 o
   6   5  15        8.21        4.67      5.82 o
   7   5  15      684.72      722.34     36.29 o
   8   5  15       57.87       40.74     13.01 o
  -2   6  15        4.06       12.97      5.85 o
  -1   6  15      225.42      231.84     12.17 o
   0   6  15     1218.18     1195.56     28.20 o
   1   6  15       42.00       48.55      5.48 o
   2   6  15      264.79      252.59      9.35 o
   3   6  15        3.48       -5.04      5.26 o
   4   6  15      575.18      551.51     27.68 o
   5   6  15       38.42       36.92      7.09 o
   6   6  15       12.60       24.38      6.21 o
   7   6  15       69.54       76.39      6.91 o
  -1   7  15       67.40       66.07     14.04 o
   0   7  15      465.19      472.18     17.30 o
   1   7  15      334.66      332.24     11.35 o
   2   7  15      367.84      350.47     11.45 o
   3   7  15      110.61      107.07      8.70 o
   4   7  15      111.56      125.12      9.08 o
   5   7  15      230.46      210.25     11.41 o
   6   7  15       20.76       20.41      5.60 o
   7   7  15       15.95       26.06      8.73 o
   1   8  15       35.42       31.03      6.82 o
   2   8  15        0.52        7.02      8.05 o
   3   8  15       55.69       59.08      7.75 o
   4   8  15      195.47      208.83     11.74 o
   5   8  15      177.82      175.69     10.75 o
   6   8  15       16.89       23.57      7.31 o
   4   9  15       16.08       16.09     10.27 o
  -3  -6  16      128.36      124.08     11.13 o
  -2  -6  16      447.00      439.94     18.60 o
  -1  -6  16        0.12       -1.51      5.82 o
   0  -6  16        2.19        0.65      5.51 o
   1  -6  16       67.52       78.42      7.14 o
  -4  -5  16        8.54        8.57      5.06 o
  -3  -5  16      328.33      363.69     10.85 o
  -2  -5  16      336.81      341.69     13.29 o
  -1  -5  16      277.36      258.47     11.50 o
   0  -5  16       83.48       83.43      9.25 o
   1  -5  16       14.32       14.03      5.38 o
   2  -5  16      153.75      149.13      8.17 o
   3  -5  16      196.03      204.33     11.98 o
  -4  -4  16      356.55      348.75     11.19 o
  -3  -4  16      339.56      332.12      9.36 o
  -2  -4  16      144.71      147.38      7.02 o
  -1  -4  16      878.53      861.15     36.21 o
   0  -4  16      236.61      223.66     10.29 o
   1  -4  16       25.70       32.80      5.51 o
   2  -4  16       56.20       56.59      5.95 o
   3  -4  16      985.58      992.75     29.29 o
   4  -4  16      177.89      220.47     15.06 o
  -5  -3  16       47.04       63.53      6.88 o
  -4  -3  16      335.16      305.73     10.42 o
  -3  -3  16        1.84        3.45      4.14 o
  -2  -3  16      521.13      503.77     11.48 o
  -1  -3  16      104.24      112.78      5.45 o
   0  -3  16      891.51      842.35     27.40 o
   1  -3  16       39.42       24.75      5.16 o
   2  -3  16       26.75       19.11      5.15 o
   3  -3  16      240.69      245.70      9.61 o
   4  -3  16      314.33      338.92     19.51 o
   5  -3  16       78.35      105.78     12.32 o
  -5  -2  16      154.14      161.64      9.05 o
  -4  -2  16       56.79       50.82      6.13 o
  -3  -2  16      603.71      591.29     14.99 o
  -2  -2  16      161.24      160.45      6.24 o
  -1  -2  16      116.54      123.96      5.19 o
   0  -2  16     1038.50     1039.17     31.87 o
   1  -2  16      209.65      198.82      8.99 o
   2  -2  16      130.06      123.59      8.47 o
   3  -2  16       73.74       73.86      6.92 o
   4  -2  16      545.22      520.70     25.33 o
   5  -2  16      519.33      540.90     26.70 o
   6  -2  16       37.84       53.06     10.95 o
  -5  -1  16       78.03       79.83      7.27 o
  -4  -1  16       12.51       18.16      5.44 o
  -3  -1  16     1137.22     1112.49     26.84 o
  -2  -1  16      571.34      539.55     14.43 o
  -1  -1  16      166.85      178.48      7.71 o
   0  -1  16       38.54       38.18      3.45 o
   1  -1  16     1062.68     1039.83     26.03 o
   2  -1  16      375.04      371.00     11.97 o
   3  -1  16      132.32      121.86      8.31 o
   4  -1  16        8.46        9.24      8.22 o
   5  -1  16      281.26      287.91     18.14 o
   6  -1  16        4.62       -3.42      8.56 o
  -5   0  16       14.66       36.63     13.69 o
  -4   0  16       68.48       65.80      6.60 o
  -3   0  16      113.87      115.51      7.26 o
  -2   0  16     1358.04     1387.24     31.99 o
  -1   0  16       47.94       57.88      4.60 o
   0   0  16        7.98       31.11      4.87 o
   1   0  16      112.76      114.75      4.76 o
   2   0  16      371.03      381.39      9.62 o
   3   0  16      288.81      298.22     12.18 o
   4   0  16       10.34       13.01      8.22 o
   5   0  16       11.92        6.85      8.22 o
   6   0  16      419.63      438.20     23.96 o
   7   0  16       17.84       14.04      9.59 o
  -4   1  16       61.28       71.03      6.73 o
  -3   1  16        8.32        7.81      5.34 o
  -2   1  16      549.70      548.19     15.50 o
  -1   1  16     2136.80     2114.38     40.46 o
   0   1  16       65.88       79.18      4.75 o
   1   1  16       98.53       97.86      4.96 o
   2   1  16      207.41      235.52      7.30 o
   3   1  16      374.67      412.85     10.16 o
   4   1  16        2.82       -0.68      7.87 o
   5   1  16        4.74        2.74      8.56 o
   6   1  16      215.01      232.45     18.14 o
   7   1  16       15.40       12.32     10.27 o
  -4   2  16      406.23      454.39     18.42 o
  -3   2  16      261.77      277.16     10.90 o
  -2   2  16        5.76        4.02      4.52 o
  -1   2  16      152.47      163.63      7.87 o
   0   2  16      284.65      282.53      8.70 o
   1   2  16       97.48      101.60      5.24 o
   2   2  16        4.56        5.83      3.28 o
   3   2  16     1432.41     1344.92     36.89 o
   4   2  16      150.86      152.69     14.04 o
   5   2  16      279.86      271.82     18.83 o
   6   2  16       43.42       35.26     10.27 o
   7   2  16      544.56      608.34     31.15 o
  -3   3  16       12.92       14.57      7.07 o
  -2   3  16      474.21      461.19     16.39 o
  -1   3  16      525.27      549.42     15.57 o
   0   3  16      826.48      843.67     21.02 o
   1   3  16       18.20       13.46      3.82 o
   2   3  16      572.58      539.53     13.00 o
   3   3  16      875.82      804.38     19.92 o
   4   3  16      568.03      543.27     17.43 o
   5   3  16       14.33       18.14      9.59 o
   6   3  16       33.23       58.88     11.64 o
   7   3  16        3.05        9.24      9.93 o
  -3   4  16      116.10      125.79      9.94 o
  -2   4  16       83.50       79.83      6.68 o
  -1   4  16       42.02       45.38      5.69 o
   0   4  16      496.31      514.36     14.58 o
   1   4  16      695.15      707.03     18.10 o
   2   4  16       32.17       27.76      4.16 o
   3   4  16       42.94       38.36      5.02 o
   4   4  16     1339.81     1310.03     30.26 o
   5   4  16      420.42      417.19     14.54 o
   6   4  16      171.94      145.15     15.41 o
   7   4  16        9.84       12.32     10.95 o
  -2   5  16       20.70       15.22      7.09 o
  -1   5  16       73.69       74.36      6.48 o
   0   5  16       43.47       48.69      5.54 o
   1   5  16      306.64      317.42     10.82 o
   2   5  16      490.58      494.08     13.97 o
   3   5  16       43.41       46.80      5.59 o
   4   5  16       43.82       36.80      5.28 o
   5   5  16      779.48      774.97     24.31 o
   6   5  16        0.99       -0.41      3.78 o
   7   5  16        4.86       22.59     11.98 o
  -1   6  16        2.92        8.20      6.78 o
   0   6  16        3.45        2.60      4.84 o
   1   6  16      241.37      257.70     10.51 o
   2   6  16      890.67      858.21     21.31 o
   3   6  16       98.69       99.21      8.31 o
   4   6  16        8.11        8.44      8.22 o
   5   6  16      285.87      266.58     10.59 o
   6   6  16      298.27      279.84     13.52 o
   7   6  16        6.35        6.77      5.68 o
   0   7  16        6.97       16.40      7.07 o
   1   7  16       85.34       96.42      7.15 o
   2   7  16      120.66      133.18      9.40 o
   3   7  16      294.27      303.66     13.64 o
   4   7  16      193.75      201.97     11.55 o
   5   7  16       61.97       67.73     19.68 o
   6   7  16      302.47      302.67     13.79 o
   2   8  16        8.88        7.63      6.85 o
   3   8  16      145.01      165.17     19.17 o
   4   8  16      344.04      322.07     14.63 o
   5   8  16      292.75      296.92     17.63 o
  -2  -6  17        2.92       15.41     12.32 o
  -1  -6  17        8.54        8.85      6.56 o
   0  -6  17      290.51      295.98     12.52 o
  -3  -5  17      645.22      684.69     16.95 o
  -2  -5  17        2.93        6.40      3.42 o
  -1  -5  17        9.96        6.59      6.11 o
   0  -5  17      129.52      128.27     17.73 o
   1  -5  17      204.45      210.86     17.91 o
   2  -5  17       61.58       64.12      6.67 o
  -4  -4  17       70.06       74.98      6.89 o
  -3  -4  17      195.72      191.62      9.93 o
  -2  -4  17       97.71       97.38     10.38 o
  -1  -4  17       23.28       25.60      3.17 o
   0  -4  17       11.02        9.76      7.22 o
   1  -4  17      494.09      487.41     15.43 o
   2  -4  17      133.80      140.13      8.16 o
   3  -4  17        8.92        2.40      7.87 o
  -4  -3  17      246.29      239.06     11.00 o
  -3  -3  17       26.05       31.53      4.81 o
  -2  -3  17      311.69      305.00      8.70 o
  -1  -3  17        1.41        1.50      3.35 o
   0  -3  17      131.64      136.17     18.86 o
   1  -3  17      217.81      193.08      9.44 o
   2  -3  17      447.26      432.00     20.57 o
   3  -3  17        1.41       14.04      7.53 o
   4  -3  17        4.15        4.11      8.22 o
  -4  -2  17       16.52       13.60      5.60 o
  -3  -2  17      442.42      442.46     13.78 o
  -2  -2  17      455.36      433.65     10.61 o
  -1  -2  17      550.30      541.30     11.94 o
   0  -2  17        1.56        3.23      2.93 o
   1  -2  17      118.73      110.79      7.08 o
   2  -2  17      105.24      100.59      6.88 o
   3  -2  17     1284.42     1296.11     52.38 o
   4  -2  17       15.14       19.17      8.90 o
   5  -2  17       35.74       28.41      9.93 o
  -4  -1  17      198.60      184.60      9.42 o
  -3  -1  17      326.53      341.33     11.65 o
  -2  -1  17       77.56       77.89      5.89 o
  -1  -1  17      718.05      726.42     14.91 o
   0  -1  17      317.89      324.86      9.22 o
   1  -1  17       36.31       43.52      3.85 o
   2  -1  17       34.83       24.23      7.52 o
   3  -1  17     1179.36     1267.01     51.69 o
   4  -1  17        2.91        6.16      8.22 o
   5  -1  17        7.08       -8.90      8.90 o
   6  -1  17       12.66       15.41      9.93 o
  -4   0  17      264.16      236.80     10.61 o
  -3   0  17       57.99       64.16      6.34 o
  -2   0  17      151.91      144.97      7.62 o
  -1   0  17      461.59      464.67     11.86 o
   0   0  17     1812.46     1763.50     34.01 o
   1   0  17       74.57       72.95      4.88 o
   2   0  17      362.40      397.74      9.93 o
   3   0  17        7.43        8.56      8.56 o
   4   0  17     1431.93     1424.49     57.86 o
   5   0  17       20.13       33.89      9.93 o
   6   0  17      100.08      110.92     13.69 o
  -4   1  17      269.03      288.93     14.60 o
  -3   1  17     1490.36     1548.27     35.99 o
  -2   1  17       93.52       98.03      6.82 o
  -1   1  17       62.36       77.38      5.83 o
   0   1  17      479.96      496.32     12.26 o
   1   1  17      465.16      479.14     11.70 o
   2   1  17       56.24       71.37      5.00 o
   3   1  17      133.93      125.75      5.85 o
   4   1  17      365.42      370.42     21.91 o
   5   1  17      764.21      796.98     36.97 o
   6   1  17      184.52      180.07     16.43 o
  -3   2  17      608.23      630.15     18.06 o
  -2   2  17      695.61      719.06     19.15 o
  -1   2  17      252.29      241.88      9.62 o
   0   2  17        5.43        7.49      3.79 o
   1   2  17      415.60      411.37     10.86 o
   2   2  17      356.38      380.65     10.16 o
   3   2  17      593.02      548.51     17.52 o
   4   2  17       17.14        3.08      8.90 o
   5   2  17      137.97      123.93     14.38 o
   6   2  17      149.06      159.87     16.09 o
   7   2  17        2.41       15.41     10.95 o
  -3   3  17       53.72       61.67     16.60 o
  -2   3  17      905.17      890.03     22.87 o
  -1   3  17      415.25      407.13     12.87 o
   0   3  17      290.92      294.72     10.33 o
   1   3  17      204.30      202.10     11.74 o
   2   3  17      450.09      470.25     11.85 o
   3   3  17       84.83       80.29      5.84 o
   4   3  17       14.71       15.37      5.14 o
   5   3  17       47.95       37.66     10.61 o
   6   3  17      384.31      427.93     25.68 o
   7   3  17       31.20       13.35     10.95 o
  -2   4  17      119.48      108.21      7.53 o
  -1   4  17      565.93      574.80     16.48 o
   0   4  17       34.50       36.54      5.47 o
   1   4  17       45.57       45.46      5.95 o
   2   4  17      226.98      231.64      8.99 o
   3   4  17     1140.73     1114.50     26.70 o
   4   4  17       35.38       32.12      6.12 o
   5   4  17      262.62      272.51     20.88 o
   6   4  17      354.97      360.15     24.31 o
   7   4  17      330.24      345.08     24.31 o
  -1   5  17      217.06      197.91      9.40 o
   0   5  17      261.79      261.42     10.43 o
   1   5  17       83.37       82.95      6.59 o
   2   5  17       26.38       26.41      6.08 o
   3   5  17     1100.43     1095.90     26.64 o
   4   5  17      186.47      173.36      8.72 o
   5   5  17       20.15       11.39      6.68 o
   6   5  17        0.10        1.58      7.36 o
   7   5  17       88.86       80.45     14.38 o
   0   6  17      648.60      723.23     19.46 o
   1   6  17       78.58       81.01      6.73 o
   2   6  17      141.04      152.42     17.46 o
   3   6  17      213.24      228.03     11.92 o
   4   6  17      376.54      374.17     17.12 o
   5   6  17       98.93       82.78      6.95 o
   6   6  17       64.96       71.24     18.83 o
   1   7  17       45.20       49.17      8.44 o
   2   7  17       12.06       12.68      6.63 o
   3   7  17        8.00       -4.33      6.48 o
   4   7  17       79.84       88.29      8.87 o
   5   7  17      240.32      265.32     23.62 o
   6   7  17       16.61       13.35      8.56 o
  -2  -5  18       84.45       78.05     14.38 o
  -1  -5  18     1063.68     1023.98     37.68 o
   0  -5  18        0.28        0.33      6.13 o
   1  -5  18      227.32      225.25     12.67 o
  -3  -4  18       20.81       18.30      5.75 o
  -2  -4  18       63.83       59.79      4.91 o
  -1  -4  18      193.86      184.05     10.33 o
   0  -4  18      376.93      346.44     14.52 o
   1  -4  18       58.70       64.58      7.07 o
   2  -4  18        5.28        2.05      5.49 o
  -3  -3  18      379.46      378.46     16.75 o
  -2  -3  18      269.33      275.32      9.20 o
  -1  -3  18      155.30      147.91     10.77 o
   0  -3  18      680.41      655.68     19.28 o
   1  -3  18        3.13       -1.47      5.22 o
   2  -3  18      159.19      141.72      8.31 o
   3  -3  18        5.19        5.14      8.22 o
   4  -3  18      457.27      492.29     25.68 o
  -3  -2  18      278.21      259.34     10.85 o
  -2  -2  18        5.76        7.16      4.20 o
  -1  -2  18       96.92       86.81      5.23 o
   0  -2  18       82.78       81.70      7.10 o
   1  -2  18      896.49      860.04     22.98 o
   2  -2  18       38.83       43.90      6.02 o
   3  -2  18       27.67       17.46      8.90 o
   4  -2  18      196.22      202.67     16.09 o
  -3  -1  18       22.73       25.85      5.93 o
  -2  -1  18      213.79      209.87     16.14 o
  -1  -1  18       42.98       55.63      5.34 o
   0  -1  18       49.97       55.15      4.38 o
   1  -1  18      973.55     1005.26     35.72 o
   2  -1  18      308.76      301.90     11.08 o
   3  -1  18       25.45       35.60      9.59 o
   4  -1  18        2.77        3.77      8.90 o
   5  -1  18      192.50      194.11     16.77 o
  -3   0  18       36.53       37.33      5.99 o
  -2   0  18      903.34      868.38     22.07 o
  -1   0  18      208.35      221.34      8.65 o
   0   0  18      150.12      188.31      9.88 o
   1   0  18        5.91        5.16      3.66 o
   2   0  18      428.32      441.31     11.90 o
   3   0  18      181.84      179.73     15.75 o
   4   0  18       73.96       61.28     11.30 o
   5   0  18        4.60       -2.40      8.90 o
   6   0  18      346.30      379.66     23.96 o
  -3   1  18      202.17      216.74     11.63 o
  -2   1  18       93.85       96.92      6.87 o
  -1   1  18      401.66      427.78     13.05 o
   0   1  18       34.61       38.93      6.72 o
   1   1  18      311.40      344.49      9.61 o
   2   1  18      173.69      167.63      7.16 o
   3   1  18      828.47      834.98     38.34 o
   4   1  18      227.17      201.30     17.12 o
   5   1  18       20.49       10.61      9.93 o
   6   1  18      139.90      148.92     16.09 o
  -3   2  18       10.85       18.14      6.86 o
  -2   2  18       97.73      111.72      7.47 o
  -1   2  18      542.64      545.83     15.75 o
   0   2  18      477.45      485.16     14.05 o
   1   2  18      195.30      195.71      7.48 o
   2   2  18        1.47        7.29      3.54 o
   3   2  18      340.04      345.84     17.97 o
   4   2  18      174.29      160.56     15.75 o
   5   2  18       22.62       27.73     10.61 o
   6   2  18        1.93       -8.22     10.27 o
  -2   3  18      239.27      229.87     10.03 o
  -1   3  18      237.96      247.61     10.14 o
   0   3  18      951.33      993.08     26.78 o
   1   3  18        1.77        0.34      4.40 o
   2   3  18      496.94      516.63     16.47 o
   3   3  18      211.25      210.30     10.61 o
   4   3  18      890.92      856.54     40.40 o
   5   3  18       17.05       -2.05     10.27 o
   6   3  18      136.43      135.57     16.43 o
  -2   4  18        3.20        5.82     11.98 o
  -1   4  18        5.23        6.82      5.36 o
   0   4  18       22.63       27.02      7.82 o
   1   4  18      235.51      258.16     10.17 o
   2   4  18       19.30        7.82      7.87 o
   3   4  18      221.53      204.68     10.18 o
   4   4  18      265.22      242.29     31.84 o
   5   4  18      214.75      193.38      9.64 o
   6   4  18       60.89       52.72     13.01 o
  -1   5  18       61.45       64.24      6.96 o
   0   5  18        1.75        4.28      5.38 o
   1   5  18      571.57      608.23     17.02 o
   2   5  18      315.34      331.59     13.90 o
   3   5  18       50.20       45.76      7.15 o
   4   5  18       60.20       48.51      7.04 o
   5   5  18       98.37       80.94      7.78 o
   6   5  18       49.54       47.11      5.85 o
   0   6  18      162.27      172.54     18.14 o
   1   6  18       99.39      100.06      7.39 o
   2   6  18      346.91      372.71     20.54 o
   3   6  18      211.60      219.34     12.01 o
   4   6  18      210.38      216.56     11.84 o
   5   6  18       21.25       12.67      8.22 o
   6   6  18      630.27      605.95     33.89 o
   2   7  18      374.00      392.17     16.23 o
   3   7  18      831.38      842.30     26.68 o
   4   7  18       38.81       31.30      7.64 o
  -1  -4  19      166.83      143.57      9.67 o
   0  -4  19       85.89       70.54      7.67 o
   1  -4  19      120.17      114.57     11.11 o
  -2  -3  19      770.58      765.41     18.53 o
  -1  -3  19      280.32      254.34     12.07 o
   0  -3  19       49.60       45.61      6.73 o
   1  -3  19       71.34       60.38      6.87 o
   2  -3  19      427.70      430.33     23.62 o
   3  -3  19      243.99      256.07     18.83 o
  -3  -2  19      220.18      207.80     19.86 o
  -2  -2  19       65.09       70.37      6.16 o
  -1  -2  19      431.92      443.92     13.91 o
   0  -2  19        6.01       10.07      3.43 o
   1  -2  19       44.38       51.12      6.51 o
   2  -2  19      100.57      101.33     12.67 o
   3  -2  19      355.80      389.93     22.59 o
   4  -2  19        2.82       10.27      9.93 o
  -3  -1  19       15.54       26.06      8.33 o
  -2  -1  19      153.12      152.98      7.97 o
  -1  -1  19      925.90      903.81     19.54 o
   0  -1  19      485.64      510.95     13.00 o
   1  -1  19      162.26      167.48      6.30 o
   2  -1  19       10.80       33.21      9.93 o
   3  -1  19      412.49      475.17     25.68 o
   4  -1  19      213.90      263.60     19.17 o
  -3   0  19       65.42       58.20     13.69 o
  -2   0  19      375.16      380.80     14.55 o
  -1   0  19      131.46      140.44      7.47 o
   0   0  19      417.67      421.43     11.81 o
   1   0  19      166.33      160.50      8.78 o
   2   0  19      103.14      118.37      5.85 o
   3   0  19       77.18       71.55     12.32 o
   4   0  19      851.19      878.80     40.05 o
   5   0  19        1.74        3.77     10.27 o
  -2   1  19       69.85       73.12      6.60 o
  -1   1  19      271.20      270.39     10.01 o
   0   1  19      153.71      141.77      9.55 o
   1   1  19      910.65      939.58     20.12 o
   2   1  19       65.19       69.39      6.50 o
   3   1  19       63.67       57.86     11.30 o
   4   1  19       19.08       26.02     10.61 o
   5   1  19      440.76      441.62     26.36 o
  -2   2  19      614.86      611.82     17.47 o
  -1   2  19       56.87       62.41      7.40 o
   0   2  19      167.66      180.07      8.47 o
   1   2  19      690.99      723.70     16.60 o
   2   2  19      445.83      463.37     36.12 o
   3   2  19        4.84        0.02      4.28 o
   4   2  19        9.51        4.45      9.59 o
   5   2  19      195.82      206.43     18.83 o
   6   2  19      470.79      515.23     29.78 o
  -1   3  19      228.30      241.33     15.01 o
   0   3  19      123.48      119.94      7.45 o
   1   3  19      150.38      155.79      8.03 o
   2   3  19      257.36      276.01     10.57 o
   3   3  19      205.35      194.14     14.21 o
   4   3  19      126.76      121.94     19.00 o
   5   3  19       21.21       13.35     11.64 o
   6   3  19      595.17      600.13     33.55 o
  -1   4  19      312.41      294.13     11.72 o
   0   4  19       14.44       17.68      5.64 o
   1   4  19      135.75      124.42      7.58 o
   2   4  19      227.04      254.27     25.50 o
   3   4  19      281.85      305.97     11.17 o
   4   4  19       10.62        8.63      9.76 o
   5   4  19        5.36        1.76      4.62 o
   6   4  19        4.76       14.38     12.32 o
   0   5  19      726.30      737.87     20.08 o
   1   5  19      116.62      109.09     10.44 o
   2   5  19       66.95       80.04      8.22 o
   3   5  19      424.57      444.02     26.19 o
   4   5  19      181.58      161.58     11.98 o
   5   5  19       83.39       92.82      8.19 o
   2   6  19       25.29       42.81      8.05 o
   3   6  19       56.49       54.05      8.14 o
   4   6  19      174.85      164.57     10.93 o
  -1  -3  20       55.83       52.38     13.01 o
   0  -3  20       60.03       62.33      8.47 o
   1  -3  20      133.63      137.04      8.98 o
  -1  -2  20      157.96      156.27      7.13 o
   0  -2  20       47.93       50.20      4.27 o
   1  -2  20      401.64      406.94     14.41 o
   2  -2  20        0.07       -5.82      9.24 o
   3  -2  20      121.07      129.75     14.38 o
  -2  -1  20      579.24      556.65     31.50 o
  -1  -1  20        1.20       17.20      5.06 o
   0  -1  20        4.98        8.76      4.06 o
   1  -1  20       59.16       70.41      4.18 o
   2  -1  20      544.60      589.52     30.13 o
   3  -1  20       19.26       25.33     10.61 o
  -1   0  20      521.90      499.93     14.49 o
   0   0  20       35.23       36.56      5.01 o
   1   0  20        6.46       15.34      4.12 o
   2   0  20      253.32      258.81     19.86 o
   3   0  20      258.22      272.16     20.20 o
   4   0  20       41.50       54.09     11.98 o
  -1   1  20      322.64      323.76     15.44 o
   0   1  20      156.57      152.38      8.71 o
   1   1  20       74.82       90.89      6.09 o
   2   1  20      201.49      186.23     10.44 o
   3   1  20      714.51      705.57     34.92 o
   4   1  20       12.15        5.82     10.61 o
   5   1  20       49.98       34.23     12.67 o
  -1   2  20      813.91      813.78     25.99 o
   0   2  20       60.62       65.08      6.15 o
   1   2  20       14.95       22.25      5.05 o
   2   2  20       83.94       86.48      7.26 o
   3   2  20      641.90      633.70     19.82 o
   4   2  20      201.91      156.79     17.12 o
   5   2  20       97.47      115.71     16.09 o
   0   3  20      223.22      219.85      9.91 o
   1   3  20       84.71       73.83      7.41 o
   2   3  20       33.98       34.68      6.38 o
   3   3  20       13.02       17.63      9.07 o
   4   3  20      569.28      566.69     18.54 o
   5   3  20       74.65       54.09     14.04 o
   0   4  20       35.37       28.07     12.32 o
   1   4  20      531.47      520.57     19.86 o
   2   4  20      181.04      209.63     11.50 o
   3   4  20       92.36       95.97      8.03 o
   4   4  20      118.03      100.66     10.44 o
   5   4  20      368.34      397.46     27.39 o
   2   5  20      221.64      226.18     17.63 o
   3   5  20       52.02       59.24      7.85 o
   4   5  20       38.10       27.05      7.87 o
   0  -1  21      344.78      343.89     11.26 o
   1  -1  21       29.40       33.21     10.95 o
   2  -1  21        5.12        9.93      9.59 o
   0   0  21      316.43      358.80     22.42 o
   1   0  21      228.52      246.97     10.61 o
   2   0  21       13.01        0.34     10.27 o
   3   0  21       38.65       45.87     11.64 o
   0   1  21      187.45      186.57      8.76 o
   1   1  21      654.64      695.01     21.88 o
   2   1  21      122.02       97.87     13.86 o
   3   1  21      359.81      351.59     23.96 o
   0   2  21      187.54      158.13      8.31 o
   1   2  21      129.00      118.67      8.23 o
   2   2  21      205.42      197.92     10.31 o
   3   2  21       20.79       22.05      4.98 o
   4   2  21       88.58       71.89     14.38 o
   1   3  21       16.95       19.22      6.32 o
   2   3  21      365.92      401.23     19.51 o
   3   3  21      559.86      618.80     35.60 o
 
